# Supplementary material for: Ambient particulate matter and microRNAs in extracellular vesicles: a pilot study of older individuals
Source: Part Fibre Toxicol. 2016 Mar 8;13:13. doi: 10.1186/s12989-016-0121-0 (PMC4782360; doi:10.1186/s12989-016-0121-0)
Supplement: Supplementary file 3 — Univariate association of ambient PM2.5 levels and all measured miRNAs (n = 798) in extracellular vesicles (EVs). (XLSX 289 kb) [file 12989_2016_121_MOESM3_ESM.xlsx]

## Sheet: Sheet 1
Table S2: Univariate association of ambient PM2.5 levels and all measured miRNAs (n=798) in extracellular vesicles (EVs).
Exposure window	miRNA	Fold change	SE	Unadjusted P value	Unadjusted P value (-log10)
1-day
	hsa-miR-122-5p	-0.301687	0.05176	0.0467	1.33068
	hsa-miR-1257	0.252361	0.05025	0.0839	1.07624
	hsa-miR-212-3p	0.259355	0.05444	0.1002	0.999132
	hsa-miR-579	-0.0182304	0.004124	0.1263	0.898597
	hsa-miR-654-5p	0.182192	0.04355	0.1469	0.832978
	hsa-miR-635	0.251714	0.06033	0.1479	0.830032
	hsa-miR-544a	0.239945	0.05851	0.1547	0.81051
	hsa-miR-4521	0.157192	0.03852	0.1567	0.804931
	hsa-miR-450b-3p	0.209299	0.0519	0.1614	0.792096
	hsa-miR-876-3p	0.189046	0.04756	0.1673	0.776504
	hsa-miR-574-5p	0.200928	0.05105	0.1714	0.765989
	hsa-miR-455-5p	0.176068	0.04523	0.176	0.754487
	hsa-miR-129-5p	0.177697	0.04606	0.1798	0.74521
	hsa-miR-4431	0.14913	0.03985	0.1928	0.714893
	hsa-miR-3123	0.203315	0.05441	0.1935	0.713319
	hsa-miR-499a-5p	0.20486	0.05484	0.1936	0.713095
	hsa-miR-106b-5p	-0.147023	0.03966	0.1971	0.705313
	hsa-miR-642b-3p	0.125001	0.0344	0.2057	0.686766
	hsa-miR-3192	0.189439	0.05214	0.2057	0.686766
	hsa-miR-520h	0.175843	0.04908	0.2119	0.673869
	hsa-miR-2116-5p	0.148343	0.04153	0.2133	0.671009
	hsa-miR-518d-3p	0.197079	0.05599	0.2199	0.657775
	hsa-miR-616-3p	0.166602	0.04738	0.2203	0.656986
	hsa-miR-1284	0.203344	0.05783	0.2203	0.656986
	hsa-miR-877-5p	0.183315	0.05281	0.2261	0.645699
	hsa-miR-1225-3p	0.163203	0.04718	0.2277	0.642637
	hsa-miR-367-3p	0.184383	0.05349	0.2293	0.639596
	hsa-miR-1283	-0.044326	0.01266	0.2299	0.638461
	hsa-miR-143-3p	-0.044326	0.01266	0.2299	0.638461
	hsa-miR-155-5p	-0.044326	0.01266	0.2299	0.638461
	hsa-miR-342-3p	-0.10854	0.03179	0.2336	0.631527
	hsa-miR-555	0.19236	0.05724	0.2413	0.617443
	hsa-miR-639	0.161742	0.04818	0.2414	0.617263
	hsa-miR-490-5p	0.202754	0.0604	0.2414	0.617263
	hsa-miR-1255b-5p	0.187079	0.05632	0.2463	0.608536
	hsa-miR-34b-3p	0.152669	0.04619	0.2485	0.604674
	hsa-miR-1263	0.150338	0.04577	0.2514	0.599635
	hsa-miR-671-5p	0.162894	0.04971	0.2527	0.597395
	hsa-miR-505-3p	0.143596	0.044	0.2544	0.594483
	hsa-miR-765	0.176967	0.05442	0.2561	0.59159
	hsa-miR-181b-5p+hsa-miR-181d	0.160675	0.04941	0.2562	0.591421
	hsa-miR-649	0.148343	0.04566	0.2565	0.590913
	hsa-miR-483-5p	0.161405	0.04985	0.2582	0.588044
	hsa-miR-516a-3p	0.193933	0.05992	0.2583	0.587876
	hsa-miR-208a	0.151995	0.04713	0.26	0.585027
	hsa-miR-888-5p	0.171574	0.05324	0.2603	0.584526
	hsa-miR-302e	0.164439	0.05104	0.2605	0.584192
	hsa-miR-1181	0.169074	0.05276	0.263	0.580044
	hsa-miR-30e-5p	0.209299	0.06537	0.2634	0.579384
	hsa-miR-34c-5p	0.182782	0.05723	0.2646	0.57741
	hsa-miR-504	0.138512	0.04374	0.2686	0.570894
	hsa-miR-520a-5p	0.154804	0.04911	0.2707	0.567512
	hsa-miR-577	0.15663	0.0497	0.2708	0.567351
	hsa-miR-1252	0.203231	0.06465	0.272	0.565431
	hsa-miR-3178	0.135984	0.04327	0.2721	0.565271
	hsa-miR-1272	0.183484	0.05852	0.2732	0.563519
	hsa-miR-606	0.155057	0.04973	0.2758	0.559406
	hsa-miR-4508	0.152641	0.049	0.2763	0.558619
	hsa-miR-1185-5p	0.19031	0.06157	0.2799	0.552997
	hsa-miR-337-3p	0.129411	0.04188	0.28	0.552842
	hsa-miR-485-5p	0.157838	0.05119	0.2811	0.551139
	hsa-miR-874	0.14236	0.0462	0.2814	0.550676
	hsa-miR-217	0.147276	0.04801	0.2835	0.547447
	hsa-let-7g-5p	-0.0923037	0.03029	0.2866	0.542724
	hsa-miR-922	0.181265	0.06017	0.292	0.534617
	hsa-miR-539-5p	0.147332	0.04908	0.2937	0.532096
	hsa-miR-574-3p	0.169832	0.05664	0.2942	0.531357
	hsa-miR-139-5p	0.156152	0.05223	0.2956	0.529296
	hsa-miR-548ah-5p	0.193063	0.06474	0.2969	0.52739
	hsa-miR-892a	0.165703	0.05592	0.2999	0.523024
	hsa-miR-632	0.149439	0.0505	0.3005	0.522156
	hsa-miR-3136-5p	0.14177	0.04797	0.3012	0.521145
	hsa-miR-551b-3p	0.136854	0.04653	0.3034	0.517984
	hsa-miR-520d-5p+hsa-miR-518a-5p+hsa-miR-527	0.125309	0.04263	0.3038	0.517412
	hsa-miR-548u	0.137192	0.04707	0.3077	0.511873
	hsa-miR-320e	-0.0615733	0.02124	0.3104	0.508078
	hsa-miR-1914-5p	0.160029	0.05547	0.3127	0.504872
	hsa-miR-502-5p	0.158961	0.05561	0.317	0.498941
	hsa-miR-3928	0.143062	0.05027	0.3191	0.496073
	hsa-miR-33b-5p	0.134495	0.04747	0.3212	0.493224
	hsa-miR-454-3p	0.132444	0.0468	0.3218	0.492414
	hsa-miR-623	0.139607	0.0495	0.3234	0.49026
	hsa-miR-323a-5p	0.145956	0.05193	0.3251	0.487983
	hsa-miR-599	0.137501	0.04895	0.3253	0.487716
	hsa-miR-4516	0.172473	0.06145	0.3257	0.487182
	hsa-miR-944	0.163709	0.05856	0.3276	0.484656
	hsa-miR-508-3p	0.124214	0.04451	0.3284	0.483597
	hsa-miR-554	0.136096	0.04885	0.3292	0.48254
	hsa-miR-515-3p	0.152304	0.05467	0.3292	0.48254
	hsa-miR-597	0.123315	0.04431	0.3297	0.481881
	hsa-miR-641	0.147529	0.05302	0.3298	0.481749
	hsa-miR-770-5p	0.160197	0.05771	0.3309	0.480303
	hsa-miR-342-5p	0.115815	0.04176	0.3314	0.479647
	hsa-miR-663a	0.163596	0.05907	0.332	0.478862
	hsa-miR-1282	0.136096	0.04914	0.3321	0.478731
	hsa-miR-545-3p	0.134214	0.04848	0.3323	0.47847
	hsa-miR-514a-3p	0.157248	0.05682	0.3324	0.478339
	hsa-miR-371b-5p	0.126068	0.04564	0.3333	0.477165
	hsa-miR-187-3p	0.143147	0.05189	0.3339	0.476384
	hsa-miR-1248	0.160085	0.05802	0.3339	0.476384
	hsa-miR-4443	0.240563	0.08733	0.3346	0.475474
	hsa-miR-4792	0.148821	0.05406	0.3349	0.475085
	hsa-miR-3144-5p	0.122585	0.04526	0.3426	0.465213
	hsa-miR-409-5p	0.150338	0.05574	0.3446	0.462685
	hsa-miR-193b-3p	0.154355	0.05742	0.3463	0.460548
	hsa-miR-139-3p	0.152557	0.05678	0.3465	0.460297
	hsa-miR-411-5p	0.141237	0.05274	0.348	0.458421
	hsa-miR-519c-3p	0.120253	0.04493	0.3483	0.458047
	hsa-miR-767-3p	0.148708	0.05558	0.3485	0.457797
	hsa-miR-496	0.120506	0.04506	0.3487	0.457548
	hsa-miR-502-3p	0.144046	0.05387	0.3488	0.457424
	hsa-miR-4532	0.148821	0.05577	0.3497	0.456304
	hsa-miR-1243	0.150759	0.05703	0.3542	0.450751
	hsa-miR-3196	0.147922	0.05599	0.3544	0.450506
	hsa-miR-219-1-3p	0.129017	0.04913	0.3573	0.446967
	hsa-miR-330-5p	0.141152	0.0538	0.3578	0.44636
	hsa-miR-658	0.151546	0.05781	0.3582	0.445874
	hsa-miR-34c-3p	0.141855	0.05416	0.3586	0.44539
	hsa-miR-18b-5p	0.11913	0.04551	0.3589	0.445027
	hsa-miR-548al	0.163821	0.06266	0.3595	0.444301
	hsa-miR-211-5p	0.125899	0.04824	0.3602	0.443456
	hsa-miR-523-3p	0.129186	0.04951	0.3603	0.443336
	hsa-miR-548a-5p	0.142163	0.05451	0.3606	0.442974
	hsa-miR-1262	0.14677	0.05628	0.3607	0.442854
	hsa-miR-133b	0.133147	0.05121	0.3621	0.441171
	hsa-miR-2278	0.146995	0.05666	0.3631	0.439974
	hsa-miR-203	0.129972	0.05036	0.3655	0.437113
	hsa-miR-370	0.133933	0.05214	0.3677	0.434506
	hsa-miR-662	0.123006	0.04789	0.3678	0.434388
	hsa-miR-525-3p	0.10927	0.04262	0.3687	0.433327
	hsa-miR-1180	0.123877	0.04849	0.3703	0.431446
	hsa-miR-299-5p	0.118877	0.04673	0.3723	0.429107
	hsa-miR-133a	0.131012	0.05158	0.3731	0.428175
	hsa-miR-190b	0.116321	0.04585	0.3737	0.427477
	hsa-miR-1224-3p	0.110169	0.04353	0.3748	0.4262
	hsa-miR-653	0.123343	0.04878	0.3752	0.425737
	hsa-miR-626	0.155843	0.0617	0.3757	0.425159
	hsa-miR-1244	0.13618	0.05396	0.376	0.424812
	hsa-miR-135b-5p	0.133793	0.05303	0.3762	0.424581
	hsa-miR-548an	0.136854	0.05428	0.3765	0.424235
	hsa-miR-516a-5p	0.12663	0.05026	0.377	0.423659
	hsa-miR-548o-3p	0.110366	0.04387	0.3776	0.422968
	hsa-miR-576-3p	0.126124	0.05038	0.3798	0.420445
	hsa-miR-509-3p	0.141911	0.05677	0.3806	0.419531
	hsa-miR-557	0.121321	0.04856	0.3808	0.419303
	hsa-miR-450b-5p	0.13354	0.05364	0.3825	0.417369
	hsa-miR-507	0.14663	0.05939	0.3864	0.412963
	hsa-miR-887	0.188343	0.07635	0.3869	0.412401
	hsa-miR-647	0.149298	0.06092	0.3899	0.409047
	hsa-miR-380-3p	0.127023	0.05197	0.3911	0.407712
	hsa-miR-378e	0.20427	0.08404	0.3939	0.404614
	hsa-miR-2277-3p	0.14736	0.06072	0.3944	0.404063
	hsa-miR-525-5p	0.125197	0.05169	0.3954	0.402963
	hsa-miR-483-3p	0.127838	0.05303	0.3975	0.400663
	hsa-miR-924	0.138849	0.05764	0.398	0.400117
	hsa-miR-892b	0.147866	0.06144	0.3984	0.399681
	hsa-miR-4454	-0.0728093	0.03033	0.3998	0.398157
	hsa-miR-764	0.131068	0.05481	0.4014	0.396423
	hsa-miR-124-3p	0.12427	0.05217	0.4032	0.394479
	hsa-miR-422a	0.121939	0.05145	0.4055	0.392009
	hsa-miR-193a-5p	0.108821	0.04595	0.4058	0.391688
	hsa-miR-1302	0.127444	0.05393	0.4068	0.390619
	hsa-miR-329	0.130394	0.05519	0.4069	0.390512
	hsa-miR-302d-3p	0.206742	0.08758	0.4073	0.390086
	hsa-miR-3190-5p	0.116349	0.04931	0.4075	0.389872
	hsa-miR-556-5p	0.118933	0.05043	0.4078	0.389553
	hsa-miR-1294	0.136208	0.0578	0.4082	0.389127
	hsa-miR-2117	0.141265	0.05994	0.4082	0.389127
	hsa-miR-657	0.118343	0.05023	0.4083	0.389021
	hsa-miR-296-5p	0.101573	0.04314	0.4086	0.388702
	hsa-miR-552	0.138484	0.0589	0.4092	0.388064
	hsa-miR-369-5p	0.121321	0.05168	0.4099	0.387322
	hsa-miR-548t-5p	0.124074	0.05288	0.4102	0.387004
	hsa-miR-3154	0.107388	0.04581	0.4106	0.386581
	hsa-miR-127-5p	0.115197	0.04931	0.4122	0.384892
	hsa-miR-586	0.119017	0.05102	0.4128	0.38426
	hsa-miR-484	0.137922	0.05915	0.4131	0.383945
	hsa-miR-1976	0.129214	0.05543	0.4132	0.38384
	hsa-miR-1238	0.165225	0.07103	0.4142	0.38279
	hsa-miR-376b	0.121939	0.05247	0.4146	0.382371
	hsa-miR-492	0.123821	0.05341	0.4157	0.38122
	hsa-miR-517b-3p	0.105927	0.04574	0.4161	0.380802
	hsa-miR-30d-5p	-0.0930341	0.04026	0.4172	0.379656
	hsa-miR-1253	-0.0513204	0.02213	0.418	0.378824
	hsa-miR-3187-3p	0.14031	0.06096	0.4191	0.377682
	hsa-miR-670	0.115029	0.05018	0.4209	0.375821
	hsa-miR-889	0.124663	0.05443	0.4213	0.375409
	hsa-miR-147a	0.127135	0.05554	0.4215	0.375202
	hsa-miR-1202	0.11618	0.05084	0.4223	0.374379
	hsa-miR-1245b-3p	0.128596	0.05637	0.4231	0.373557
	hsa-miR-580	0.134411	0.05907	0.4243	0.372327
	hsa-miR-564	0.115309	0.05072	0.4247	0.371918
	hsa-miR-1273d	0.138147	0.06078	0.4248	0.371815
	hsa-miR-1470	0.126068	0.05551	0.4251	0.371509
	hsa-miR-548s	0.122444	0.05408	0.4266	0.369979
	hsa-miR-384	0.113343	0.05007	0.4267	0.369877
	hsa-miR-1289	0.134045	0.05927	0.427	0.369572
	hsa-miR-215	0.117641	0.05203	0.4271	0.36947
	hsa-miR-3131	0.127978	0.05667	0.4277	0.368861
	hsa-miR-216a	0.131883	0.05841	0.4278	0.368759
	hsa-miR-720	-0.0789891	0.03505	0.4288	0.367745
	hsa-miR-519b-5p+hsa-miR-519c-5p	0.10927	0.04849	0.4288	0.367745
	hsa-miR-30b-5p	-0.145394	0.06458	0.4291	0.367441
	hsa-miR-28-3p	0.132472	0.05895	0.43	0.366532
	hsa-miR-622	0.127781	0.05688	0.4302	0.36633
	hsa-miR-92b-3p	0.116826	0.05207	0.4308	0.365724
	hsa-miR-1265	0.113512	0.05068	0.4315	0.365019
	hsa-miR-339-3p	0.11809	0.05283	0.4324	0.364114
	hsa-miR-520e	0.10663	0.04773	0.4327	0.363813
	hsa-miR-302a-3p	0.117248	0.0525	0.4329	0.363612
	hsa-miR-1245a	0.109439	0.04913	0.434	0.36251
	hsa-miR-584-5p	0.0914891	0.04107	0.4341	0.36241
	hsa-miR-381	0.11618	0.05251	0.4371	0.359419
	hsa-miR-604	0.121939	0.05539	0.4394	0.35714
	hsa-miR-4448	0.0990173	0.04512	0.4408	0.355758
	hsa-miR-519e-3p	0.115366	0.05257	0.4408	0.355758
	hsa-miR-1973	0.117529	0.05357	0.4409	0.35566
	hsa-miR-548h-5p	0.112557	0.05132	0.441	0.355561
	hsa-miR-448	0.117809	0.05379	0.4417	0.354873
	hsa-miR-216b	0.108371	0.04956	0.4424	0.354185
	hsa-miR-625-5p	0.121152	0.05542	0.4425	0.354087
	hsa-miR-15b-5p	-0.0735958	0.03369	0.4428	0.353792
	hsa-miR-1179	0.136602	0.06263	0.4435	0.353106
	hsa-miR-376c	0.122023	0.05597	0.4437	0.352911
	hsa-miR-542-5p	0.114242	0.05248	0.4445	0.352128
	hsa-miR-660-5p	0.116911	0.05384	0.4455	0.351152
	hsa-miR-1908	0.123006	0.05683	0.447	0.349692
	hsa-miR-2053	0.142697	0.06605	0.4478	0.348916
	hsa-miR-219-2-3p	0.109916	0.05091	0.4481	0.348625
	hsa-miR-300	0.111714	0.05186	0.4491	0.347657
	hsa-miR-100-5p	0.101461	0.04715	0.4497	0.347077
	hsa-miR-513a-3p	0.121461	0.05647	0.4498	0.346981
	hsa-miR-450a-5p	0.128821	0.05989	0.4498	0.346981
	hsa-miR-214-3p	0.0969386	0.04509	0.45	0.346787
	hsa-miR-1271-5p	-0.105927	0.04944	0.4516	0.345246
	hsa-miR-3180	0.121489	0.05677	0.4522	0.344669
	hsa-miR-939	0.122079	0.05717	0.4531	0.343806
	hsa-miR-498	0.10854	0.05093	0.4539	0.34304
	hsa-miR-645	0.112838	0.05294	0.4539	0.34304
	hsa-miR-548l	0.117248	0.05508	0.4545	0.342466
	hsa-miR-383	0.119635	0.05626	0.4549	0.342084
	hsa-miR-302c-3p	0.109663	0.05158	0.455	0.341989
	hsa-miR-324-3p	0.0939891	0.04425	0.4555	0.341512
	hsa-miR-541-3p	0.11986	0.0567	0.4575	0.339609
	hsa-miR-4485	0.0881745	0.04173	0.4578	0.339324
	hsa-miR-1245b-5p	0.126124	0.05986	0.459	0.338187
	hsa-miR-1471	0.116068	0.05511	0.4592	0.337998
	hsa-miR-760	0.111939	0.05318	0.4595	0.337714
	hsa-miR-758	0.116686	0.05546	0.4596	0.33762
	hsa-miR-1321	0.130956	0.06236	0.4605	0.33677
	hsa-miR-1266	0.107191	0.05104	0.4606	0.336676
	hsa-miR-1293	0.105815	0.05048	0.4614	0.335922
	hsa-miR-938	0.147248	0.07076	0.4645	0.333014
	hsa-miR-3614-5p	0.144383	0.06943	0.4648	0.332734
	hsa-miR-1468	0.103512	0.04984	0.4654	0.332174
	hsa-miR-548ab	0.0995791	0.04798	0.4657	0.331894
	hsa-miR-208b	0.114888	0.05543	0.4663	0.331335
	hsa-miR-648	0.100815	0.04864	0.4664	0.331241
	hsa-miR-3161	0.10722	0.05175	0.4665	0.331148
	hsa-miR-96-5p	0.11236	0.05438	0.4678	0.32994
	hsa-miR-372	0.123624	0.05993	0.4685	0.32929
	hsa-miR-1206	0.102079	0.04951	0.4687	0.329105
	hsa-miR-767-5p	0.113343	0.05505	0.4693	0.328549
	hsa-miR-609	0.0992701	0.04827	0.4697	0.328179
	hsa-miR-548z	0.118147	0.05746	0.4698	0.328087
	hsa-miR-362-5p	0.114944	0.05592	0.47	0.327902
	hsa-miR-188-3p	0.101152	0.04928	0.4706	0.327348
	hsa-miR-519b-3p	0.0998319	0.04893	0.4732	0.324955
	hsa-miR-629-5p	0.108231	0.05305	0.4733	0.324863
	hsa-miR-378d	0.113427	0.05562	0.4736	0.324588
	hsa-miR-548ad	0.128147	0.06295	0.4743	0.323947
	hsa-miR-605	0.118287	0.05816	0.4747	0.323581
	hsa-miR-499b-3p	0.1	0.0492	0.4749	0.323398
	hsa-miR-642a-5p	0.115225	0.05674	0.4752	0.323124
	hsa-miR-375	0.116714	0.05749	0.4755	0.322849
	hsa-miR-589-5p	0.102669	0.05061	0.4758	0.322576
	hsa-miR-1273a	0.111826	0.05524	0.4767	0.321755
	hsa-miR-487a	0.112697	0.05567	0.4767	0.321755
	hsa-miR-378g	0.105141	0.05195	0.4768	0.321664
	hsa-miR-1205	0.124242	0.06141	0.477	0.321482
	hsa-miR-582-3p	0.112472	0.05568	0.4777	0.320845
	hsa-miR-590-5p	0.13118	0.06497	0.4778	0.320754
	hsa-miR-1261	0.100984	0.05006	0.4783	0.3203
	hsa-miR-590-3p	0.119383	0.05919	0.4783	0.3203
	hsa-miR-611	0.0777531	0.03856	0.4785	0.320118
	hsa-miR-891b	0.12354	0.06131	0.4787	0.319937
	hsa-miR-638	0.108512	0.05387	0.4789	0.319755
	hsa-miR-550a-5p	0.124495	0.06183	0.4791	0.319574
	hsa-miR-1178	0.104944	0.05227	0.4803	0.318487
	hsa-miR-1303	0.102472	0.0512	0.4817	0.317223
	hsa-miR-362-3p	0.0862644	0.04311	0.4818	0.317133
	hsa-miR-3147	0.102613	0.05133	0.4821	0.316863
	hsa-miR-548n	0.121265	0.06066	0.4821	0.316863
	hsa-miR-663b	0.108793	0.05452	0.4829	0.316143
	hsa-miR-1913	0.098624	0.04962	0.4847	0.314527
	hsa-miR-4455	0.126995	0.06392	0.4848	0.314437
	hsa-miR-631	0.1125	0.05664	0.4851	0.314169
	hsa-miR-4647	0.104944	0.053	0.4863	0.313096
	hsa-miR-1279	0.0973319	0.0493	0.4875	0.312025
	hsa-miR-515-5p	0.110085	0.0558	0.488	0.31158
	hsa-miR-512-5p	0.114186	0.05799	0.4887	0.310958
	hsa-miR-1231	0.104354	0.05303	0.489	0.310691
	hsa-miR-941	0.106658	0.05438	0.4904	0.30945
	hsa-miR-548d-5p	0.104804	0.05351	0.491	0.308919
	hsa-miR-206	0.119158	0.06095	0.4917	0.3083
	hsa-miR-592	0.105197	0.05384	0.492	0.308035
	hsa-miR-4461	0.116096	0.05941	0.492	0.308035
	hsa-miR-219-5p	0.116854	0.0599	0.4928	0.307329
	hsa-miR-1273f	0.108484	0.05563	0.4929	0.307241
	hsa-miR-1268b	0.107416	0.05517	0.4936	0.306625
	hsa-miR-4284	0.103512	0.05333	0.4949	0.305483
	hsa-miR-1226-3p	0.115225	0.05953	0.496	0.304518
	hsa-miR-1207-3p	0.0969667	0.05013	0.4963	0.304256
	hsa-miR-485-3p	0.0991296	0.05136	0.4972	0.303469
	hsa-miR-425-5p	0.148203	0.07677	0.4973	0.303382
	hsa-miR-510	0.0976689	0.05074	0.4984	0.302422
	hsa-miR-222-3p	0.167838	0.0875	0.4999	0.301117
	hsa-miR-493-3p	0.110618	0.05774	0.5005	0.300596
	hsa-miR-1911-5p	0.110422	0.05778	0.5015	0.299729
	hsa-miR-942	0.100955	0.05296	0.5025	0.298864
	hsa-miR-885-3p	0.101236	0.05322	0.5035	0.298001
	hsa-miR-548am-3p	0.109523	0.0577	0.5043	0.297311
	hsa-miR-718	0.0919667	0.04845	0.5044	0.297225
	hsa-miR-615-3p	0.0896071	0.04739	0.5061	0.295764
	hsa-miR-569	0.0940453	0.0498	0.5065	0.295421
	hsa-miR-1260a	0.0951689	0.05052	0.5076	0.294478
	hsa-miR-128	0.103399	0.05491	0.5078	0.294307
	hsa-miR-603	0.107472	0.05713	0.5082	0.293965
	hsa-miR-1247-5p	0.112191	0.0598	0.5094	0.292941
	hsa-miR-9-5p	0.081461	0.04344	0.5095	0.292856
	hsa-miR-431-5p	0.0991015	0.05292	0.5101	0.292345
	hsa-miR-600	0.0694385	0.03712	0.5104	0.292089
	hsa-miR-518c-3p	0.108231	0.05805	0.5119	0.290815
	hsa-miR-147b	0.0939611	0.05057	0.5133	0.289629
	hsa-miR-614	0.12354	0.06651	0.5135	0.28946
	hsa-miR-634	0.10045	0.05426	0.5149	0.288277
	hsa-miR-371b-3p	0.0885397	0.04799	0.5163	0.287098
	hsa-miR-31-5p	0.0970229	0.05264	0.5167	0.286762
	hsa-miR-33a-5p	0.109354	0.05941	0.5173	0.286258
	hsa-miR-548v	0.105	0.05711	0.5177	0.285922
	hsa-miR-371a-5p	0.0959835	0.05223	0.518	0.28567
	hsa-miR-1256	0.0863206	0.04725	0.5204	0.283663
	hsa-miR-3605-5p	0.099551	0.05453	0.5207	0.283412
	hsa-miR-556-3p	0.0851408	0.04668	0.5211	0.283079
	hsa-miR-148b-3p	0.126714	0.0695	0.5213	0.282912
	hsa-miR-548ak	0.101882	0.05596	0.5218	0.282496
	hsa-miR-1322	0.100562	0.05525	0.5219	0.282413
	hsa-miR-761	0.139523	0.0767	0.5222	0.282163
	hsa-miR-499b-5p	0.0915734	0.05048	0.5234	0.281166
	hsa-miR-936	0.102978	0.0568	0.5235	0.281083
	hsa-miR-302b-3p	0.122191	0.06751	0.5242	0.280503
	hsa-miR-575	0.105197	0.05825	0.5252	0.279675
	hsa-miR-181c-5p	0.0806745	0.04469	0.5253	0.279593
	hsa-miR-532-3p	0.0910116	0.0506	0.5268	0.278354
	hsa-miR-656	0.088315	0.04911	0.527	0.278189
	hsa-miR-16-5p	-0.0638205	0.03552	0.5273	0.277942
	hsa-miR-1539	0.094888	0.05289	0.5278	0.277531
	hsa-miR-1228-3p	0.0975566	0.05465	0.5299	0.275806
	hsa-miR-548b-3p	0.0856464	0.04803	0.5304	0.275396
	hsa-miR-3168	0.0922757	0.05183	0.5311	0.274824
	hsa-miR-3180-5p	0.0865734	0.04888	0.5331	0.273191
	hsa-miR-1286	0.133428	0.07533	0.5331	0.273191
	hsa-miR-330-3p	0.0995791	0.05634	0.534	0.272459
	hsa-miR-2277-5p	0.0982588	0.05562	0.5342	0.272296
	hsa-miR-4741	0.0982588	0.05564	0.5343	0.272215
	hsa-miR-873-5p	0.0785958	0.04455	0.5348	0.271809
	hsa-miR-934	0.101939	0.05782	0.535	0.271646
	hsa-miR-346	0.0960397	0.05472	0.5368	0.270187
	hsa-miR-548b-5p	0.063989	0.03646	0.5369	0.270107
	hsa-miR-628-3p	0.0807868	0.04605	0.537	0.270026
	hsa-miR-548aj-3p	0.0928655	0.05299	0.5374	0.269702
	hsa-miR-558	0.0919948	0.05272	0.5392	0.26825
	hsa-miR-548e	0.0874723	0.05022	0.5399	0.267687
	hsa-miR-126-3p	-0.0606463	0.03489	0.5407	0.267044
	hsa-miR-566	0.100815	0.05807	0.5412	0.266642
	hsa-miR-578	0.111405	0.06435	0.5423	0.26576
	hsa-miR-4531	0.0963487	0.05576	0.5431	0.26512
	hsa-miR-146b-3p	0.0796071	0.04607	0.5432	0.26504
	hsa-miR-298	0.075534	0.04375	0.5435	0.2648
	hsa-miR-137	0.096124	0.05581	0.5445	0.264002
	hsa-miR-620	0.0760677	0.04421	0.5449	0.263683
	hsa-miR-192-5p	0.10868	0.06322	0.5452	0.263444
	hsa-miR-633	0.088961	0.05178	0.5454	0.263285
	hsa-miR-424-5p	0.100815	0.05877	0.546	0.262807
	hsa-miR-615-5p	0.093624	0.0547	0.5469	0.262092
	hsa-miR-2276	0.100394	0.05898	0.5491	0.260349
	hsa-miR-4421	0.109663	0.06455	0.5499	0.259716
	hsa-miR-19a-3p	0.101489	0.05993	0.5511	0.25877
	hsa-miR-532-5p	0.0948318	0.05605	0.5515	0.258454
	hsa-miR-512-3p	0.0987925	0.05842	0.5517	0.258297
	hsa-miR-526a+hsa-miR-520c-5p+hsa-miR-518d-5p	0.102472	0.06076	0.5528	0.257432
	hsa-miR-935	0.0763205	0.04527	0.5529	0.257353
	hsa-miR-1208	0.11604	0.06906	0.5542	0.256333
	hsa-miR-608	0.0908992	0.05413	0.5544	0.256177
	hsa-miR-4488	0.0955341	0.05707	0.5557	0.25516
	hsa-miR-1255a	0.095815	0.05739	0.5567	0.254379
	hsa-miR-369-3p	0.0926408	0.05565	0.5579	0.253444
	hsa-miR-1469	0.0790734	0.04754	0.5583	0.253132
	hsa-miR-521	0.0803374	0.04837	0.5587	0.252821
	hsa-miR-2054	0.0965453	0.05824	0.5595	0.2522
	hsa-miR-671-3p	0.0670789	0.04072	0.5619	0.250341
	hsa-miR-224-5p	0.0844385	0.05125	0.5619	0.250341
	hsa-miR-499a-3p	0.0919105	0.05585	0.5623	0.250032
	hsa-miR-618	0.092079	0.05597	0.5625	0.249877
	hsa-miR-1285-3p	0.0971914	0.05911	0.5627	0.249723
	hsa-miR-654-3p	0.0916296	0.0559	0.5639	0.248798
	hsa-miR-3141	0.0880341	0.05378	0.5644	0.248413
	hsa-miR-190a	0.08177	0.04996	0.5645	0.248336
	hsa-miR-921	0.0802812	0.0491	0.5648	0.248105
	hsa-miR-30a-5p	-0.0757587	0.04641	0.5655	0.247567
	hsa-miR-320c	0.0791295	0.04848	0.5655	0.247567
	hsa-miR-429	0.0792138	0.04864	0.5665	0.2468
	hsa-miR-2113	0.0856464	0.05264	0.5668	0.24657
	hsa-miR-875-5p	0.0873037	0.05372	0.5672	0.246264
	hsa-miR-1193	0.108764	0.06695	0.5673	0.246187
	hsa-miR-1236	0.105197	0.06477	0.5674	0.246111
	hsa-miR-101-3p	0.069298	0.0427	0.5678	0.245805
	hsa-miR-511	0.0805059	0.04967	0.5682	0.245499
	hsa-miR-548ag	0.0856183	0.05283	0.5683	0.245422
	hsa-miR-1251	0.0945509	0.05844	0.5689	0.244964
	hsa-miR-509-5p	0.0850284	0.05257	0.5691	0.244811
	hsa-miR-491-5p	0.0798318	0.04943	0.5695	0.244506
	hsa-miR-1267	0.112276	0.06968	0.5705	0.243744
	hsa-miR-1909-3p	0.0959554	0.05957	0.5707	0.243592
	hsa-miR-20a-5p+hsa-miR-20b-5p	0.0915734	0.05716	0.5727	0.242073
	hsa-miR-373-3p	0.0744385	0.04651	0.5731	0.24177
	hsa-miR-1268a	0.0876408	0.05486	0.5738	0.241239
	hsa-miR-1292	0.0824442	0.05167	0.5742	0.240937
	hsa-miR-151b	0.072725	0.04563	0.5746	0.240634
	hsa-miR-517c-3p+hsa-miR-519a-3p	0.0849161	0.05327	0.5746	0.240634
	hsa-miR-1297	0.0903374	0.05668	0.5747	0.240559
	hsa-miR-134	0.0802531	0.05056	0.5763	0.239351
	hsa-miR-198	0.0852531	0.05381	0.577	0.238824
	hsa-miR-711	0.0850565	0.05378	0.5776	0.238373
	hsa-miR-186-5p	0.0900285	0.05696	0.5778	0.238222
	hsa-miR-587	0.100478	0.06357	0.5778	0.238222
	hsa-miR-3180-3p	0.0940453	0.05956	0.5782	0.237922
	hsa-miR-320a	0.0894947	0.0569	0.5797	0.236797
	hsa-miR-103a-3p	0.0705621	0.04493	0.5803	0.236347
	hsa-miR-610	0.0723318	0.04609	0.5805	0.236198
	hsa-miR-1307-3p	0.089579	0.05713	0.5809	0.235899
	hsa-miR-567	0.0784554	0.05008	0.5812	0.235674
	hsa-miR-920	0.082697	0.05294	0.5823	0.234853
	hsa-miR-548k	0.0982869	0.0632	0.5839	0.233662
	hsa-miR-500b	0.0711801	0.04582	0.5843	0.233364
	hsa-miR-668	0.0873599	0.05634	0.585	0.232844
	hsa-miR-617	0.0837082	0.05415	0.5862	0.231954
	hsa-miR-142-5p	0.0881464	0.05705	0.5864	0.231806
	hsa-miR-1276	0.080197	0.0521	0.5878	0.23077
	hsa-miR-640	0.0807307	0.05246	0.5878	0.23077
	hsa-miR-410	0.0856183	0.05563	0.5878	0.23077
	hsa-miR-4484	0.0692699	0.04522	0.5896	0.229443
	hsa-miR-514b-5p	0.104411	0.06815	0.5896	0.229443
	hsa-miR-3164	0.0757868	0.04964	0.5907	0.228633
	hsa-miR-522-3p	0.0743823	0.04887	0.5919	0.227752
	hsa-miR-548c-3p	0.0822756	0.05408	0.5921	0.227605
	hsa-miR-455-3p	0.0680902	0.04481	0.5925	0.227312
	hsa-miR-627	0.103203	0.06809	0.5935	0.226579
	hsa-miR-452-5p	0.073034	0.04829	0.5943	0.225994
	hsa-miR-514b-3p	0.0859835	0.0569	0.5946	0.225775
	hsa-miR-1278	0.0878093	0.05829	0.5957	0.224972
	hsa-miR-205-5p	0.0828936	0.05529	0.5974	0.223735
	hsa-miR-601	0.0881745	0.05887	0.5978	0.223444
	hsa-miR-576-5p	0.105029	0.07013	0.5978	0.223444
	hsa-miR-28-5p	0.0907307	0.06067	0.5983	0.223081
	hsa-miR-508-5p	0.0775284	0.05189	0.5987	0.222791
	hsa-miR-562	0.0846352	0.05687	0.6001	0.221776
	hsa-miR-1273e	0.0761801	0.05148	0.6022	0.220259
	hsa-miR-1299	0.0781745	0.05305	0.6037	0.219179
	hsa-miR-759	0.0954779	0.06489	0.6042	0.218819
	hsa-miR-598	0.110871	0.07557	0.6053	0.218029
	hsa-miR-802	0.087079	0.05936	0.6054	0.217958
	hsa-miR-3175	0.0910678	0.06213	0.6057	0.217742
	hsa-miR-150-5p	-0.0596632	0.04087	0.6071	0.21674
	hsa-miR-141-3p	0.0957307	0.06565	0.6075	0.216454
	hsa-miR-449c-5p	0.085843	0.05896	0.6081	0.216025
	hsa-miR-1183	0.121967	0.08393	0.6087	0.215597
	hsa-miR-29b-3p	-0.110731	0.07627	0.6091	0.215311
	hsa-miR-891a	0.0891577	0.06142	0.6091	0.215311
	hsa-miR-145-5p	0.0678093	0.04675	0.6094	0.215098
	hsa-miR-223-3p	-0.0544946	0.03769	0.6105	0.214314
	hsa-miR-23c	0.0925004	0.06415	0.6115	0.213604
	hsa-miR-302f	0.0832307	0.05776	0.6117	0.213462
	hsa-miR-1249	0.0795228	0.05518	0.6118	0.213391
	hsa-miR-548q	0.0680059	0.04723	0.6119	0.21332
	hsa-miR-582-5p	0.0772756	0.05376	0.6126	0.212823
	hsa-miR-655	0.0928094	0.0649	0.6144	0.211549
	hsa-miR-548f	0.0712082	0.04983	0.6146	0.211407
	hsa-miR-593-3p	0.0760115	0.05326	0.6151	0.211054
	hsa-let-7e-5p	0.0798599	0.05595	0.6151	0.211054
	hsa-miR-146b-5p	0.0615733	0.04317	0.6153	0.210913
	hsa-miR-1827	0.113371	0.0797	0.6163	0.210208
	hsa-miR-602	0.0683149	0.04819	0.6174	0.209433
	hsa-miR-1269b	0.067725	0.04784	0.618	0.209012
	hsa-miR-210	0.0745509	0.05271	0.6183	0.208801
	hsa-miR-517a-3p	0.0710396	0.05038	0.6193	0.208099
	hsa-miR-1972	0.0814891	0.05789	0.6199	0.207678
	hsa-miR-409-3p	0.0786801	0.05592	0.6201	0.207538
	hsa-miR-769-5p	0.104804	0.07484	0.6217	0.206419
	hsa-miR-15a-5p	-0.0501968	0.03588	0.6222	0.20607
	hsa-miR-553	0.0828093	0.05974	0.6252	0.203981
	hsa-miR-345-5p	0.0676126	0.04884	0.6257	0.203634
	hsa-miR-153	0.0601688	0.04346	0.6258	0.203564
	hsa-miR-27b-3p	-0.0942981	0.06818	0.626	0.203426
	hsa-miR-138-5p	0.0717138	0.05189	0.6262	0.203287
	hsa-miR-524-3p	0.0815453	0.05949	0.6292	0.201211
	hsa-miR-1288	0.0849161	0.06197	0.6292	0.201211
	hsa-miR-1291	0.0794666	0.05827	0.6308	0.200108
	hsa-miR-3127-5p	0.0709273	0.05203	0.631	0.199971
	hsa-miR-328	0.0797756	0.05855	0.6311	0.199902
	hsa-miR-323b-5p	0.0769385	0.0566	0.6319	0.199352
	hsa-miR-518f-3p	0.0680621	0.05009	0.6321	0.199214
	hsa-miR-548g-3p	0.0807588	0.05947	0.6323	0.199077
	hsa-miR-378f	0.0736239	0.05434	0.633	0.198596
	hsa-miR-3182	0.0912644	0.06772	0.6348	0.197363
	hsa-miR-3690	0.0703935	0.05249	0.6365	0.196202
	hsa-miR-675-5p	0.0728093	0.05428	0.6365	0.196202
	hsa-miR-1269a	0.0782587	0.05842	0.6369	0.195929
	hsa-miR-613	0.0663486	0.04959	0.6373	0.195656
	hsa-miR-3195	0.0629778	0.04714	0.6378	0.195315
	hsa-miR-197-3p	-0.0863206	0.06468	0.6382	0.195043
	hsa-miR-149-5p	0.075534	0.05666	0.6386	0.194771
	hsa-miR-2682-5p	0.0850846	0.06389	0.6388	0.194635
	hsa-miR-196b-5p	0.0684272	0.05144	0.6392	0.194363
	hsa-miR-543	0.0772475	0.05821	0.64	0.19382
	hsa-miR-1225-5p	0.0854779	0.06452	0.6406	0.193413
	hsa-miR-154-5p	0.0627811	0.04745	0.641	0.193142
	hsa-miR-1287	0.0844666	0.06398	0.6417	0.192668
	hsa-miR-338-3p	0.0718823	0.05472	0.6434	0.191519
	hsa-miR-218-5p	0.0722475	0.05521	0.6447	0.190642
	hsa-miR-581	0.0782306	0.06003	0.646	0.189767
	hsa-miR-374c-5p	0.0630621	0.04846	0.6469	0.189163
	hsa-miR-152	0.0812363	0.06268	0.6479	0.188492
	hsa-miR-199b-5p	0.0592699	0.04581	0.6484	0.188157
	hsa-miR-325	0.0789329	0.06125	0.6497	0.187287
	hsa-miR-650	0.0720508	0.05609	0.6507	0.186619
	hsa-miR-1233	0.0772756	0.06024	0.6511	0.186352
	hsa-miR-338-5p	0.0700284	0.05465	0.6515	0.186086
	hsa-miR-548a-3p	0.0656463	0.05162	0.654	0.184422
	hsa-miR-501-3p	0.0653092	0.05143	0.6544	0.184157
	hsa-miR-744-5p	0.0650845	0.05137	0.6552	0.183626
	hsa-miR-320d	0.0676688	0.05345	0.6554	0.183494
	hsa-miR-1296	0.0646913	0.05119	0.656	0.183096
	hsa-miR-548y	0.0755621	0.05979	0.656	0.183096
	hsa-miR-200b-3p	0.0715171	0.0567	0.6566	0.182699
	hsa-miR-544b	-0.0516294	0.04093	0.6567	0.182633
	hsa-miR-378h	0.0707587	0.05647	0.6588	0.181246
	hsa-miR-542-3p	0.0817981	0.06529	0.6588	0.181246
	hsa-miR-513a-5p	0.0712362	0.057	0.6596	0.180719
	hsa-miR-572	0.0604216	0.04859	0.6611	0.179733
	hsa-let-7c	0.0796071	0.06402	0.6612	0.179667
	hsa-miR-875-3p	0.0678374	0.05458	0.6613	0.179601
	hsa-miR-628-5p	0.0686801	0.05526	0.6613	0.179601
	hsa-miR-374a-5p	0.0954779	0.0768	0.6613	0.179601
	hsa-miR-363-3p	-0.0541294	0.04336	0.6617	0.179339
	hsa-miR-1182	0.0583991	0.04705	0.6617	0.179339
	hsa-miR-548c-5p	0.0847756	0.06871	0.6636	0.178094
	hsa-miR-933	0.0674441	0.0547	0.6638	0.177963
	hsa-miR-487b	0.0698879	0.05672	0.6641	0.177767
	hsa-miR-326	-0.0528935	0.04299	0.6646	0.17744
	hsa-miR-652-3p	0.0743261	0.06055	0.6652	0.177048
	hsa-miR-624-3p	0.0687643	0.05603	0.6653	0.176982
	hsa-miR-1915-3p	0.0735115	0.05996	0.6657	0.176721
	hsa-miR-1275	0.0744666	0.06077	0.6657	0.176721
	hsa-miR-95	0.0784554	0.06413	0.6663	0.17633
	hsa-miR-526b-5p	0.067416	0.05516	0.6666	0.176135
	hsa-miR-337-5p	0.0774441	0.06349	0.6672	0.175744
	hsa-miR-637	0.0655621	0.05382	0.6676	0.175484
	hsa-miR-2110	0.0651126	0.05368	0.6689	0.174639
	hsa-miR-1234	0.0817138	0.06761	0.67	0.173925
	hsa-miR-520f	0.073343	0.06092	0.6712	0.173148
	hsa-miR-423-5p	-0.0795509	0.0661	0.6714	0.173019
	hsa-miR-378a-3p+hsa-miR-378i	0.0717419	0.05966	0.6716	0.172889
	hsa-miR-943	0.0709553	0.05903	0.6718	0.17276
	hsa-miR-503	0.0719104	0.06009	0.6731	0.17192
	hsa-miR-1258	0.0648317	0.05419	0.6732	0.171856
	hsa-miR-494	0.0738486	0.06205	0.6748	0.170825
	hsa-miR-378b	0.0576688	0.0488	0.6769	0.169475
	hsa-miR-516b-5p	0.0635115	0.05375	0.677	0.169411
	hsa-miR-548x-3p	0.070843	0.06002	0.6773	0.169219
	hsa-miR-520b	0.0631182	0.05389	0.6797	0.167683
	hsa-miR-1910	0.0559553	0.04778	0.6798	0.167619
	hsa-miR-571	0.0606182	0.05217	0.682	0.166216
	hsa-miR-1306-3p	0.0594384	0.05116	0.6821	0.166152
	hsa-miR-644a	0.0592137	0.05113	0.6831	0.165516
	hsa-miR-769-3p	0.0623317	0.05408	0.6844	0.16469
	hsa-miR-651	0.0628373	0.05453	0.6846	0.164563
	hsa-miR-188-5p	0.105366	0.09154	0.6849	0.164373
	hsa-miR-520d-3p	0.0617137	0.05382	0.6861	0.163613
	hsa-miR-1277-3p	0.0794666	0.06939	0.6864	0.163423
	hsa-miR-193a-3p	0.0616295	0.05383	0.6866	0.163296
	hsa-miR-299-3p	0.0627531	0.05485	0.6867	0.163233
	hsa-miR-29a-3p	-0.0705902	0.06174	0.6868	0.16317
	hsa-miR-885-5p	0.0594946	0.05228	0.6883	0.162222
	hsa-miR-890	0.0624722	0.055	0.6888	0.161907
	hsa-miR-1254	0.0601688	0.05303	0.6891	0.161718
	hsa-miR-491-3p	0.0548036	0.04832	0.6893	0.161592
	hsa-miR-421	0.0658149	0.05869	0.6926	0.159518
	hsa-miR-1295a	0.0640452	0.05713	0.6927	0.159455
	hsa-miR-323b-3p	0.0560396	0.05005	0.693	0.159267
	hsa-miR-762	0.0706183	0.06307	0.6931	0.159204
	hsa-miR-449b-5p	0.05368	0.04812	0.6941	0.158578
	hsa-miR-132-3p	0.0669385	0.06017	0.6949	0.158078
	hsa-miR-2114-5p	0.0578373	0.05207	0.6953	0.157828
	hsa-miR-1229	-0.0534553	0.04835	0.6967	0.156954
	hsa-miR-630	0.0781183	0.07081	0.6973	0.15658
	hsa-miR-583	0.0680059	0.06196	0.6988	0.155647
	hsa-miR-412	0.0644104	0.05875	0.6991	0.155461
	hsa-miR-423-3p	0.0604497	0.05515	0.6992	0.155399
	hsa-miR-1323	0.0720789	0.06599	0.7001	0.15484
	hsa-miR-7-5p	0.0604497	0.05539	0.7004	0.154654
	hsa-miR-591	0.0498317	0.04573	0.7009	0.154344
	hsa-miR-365a-3p	0.049298	0.04528	0.701	0.154282
	hsa-miR-1237	0.069298	0.06375	0.7015	0.153972
	hsa-miR-301b	0.0616014	0.0567	0.7017	0.153849
	hsa-miR-30c-5p	0.0599722	0.05548	0.7031	0.152983
	hsa-miR-105-5p	0.0525002	0.04872	0.704	0.152427
	hsa-miR-548i	0.0562081	0.05228	0.7046	0.152057
	hsa-miR-518a-3p	0.0553092	0.05169	0.7059	0.151257
	hsa-miR-1281	0.0632306	0.0592	0.7064	0.150949
	hsa-miR-191-5p	0.0659272	0.06238	0.7095	0.149048
	hsa-miR-1197	0.0554778	0.05255	0.7096	0.148986
	hsa-miR-2052	0.0603935	0.05726	0.71	0.148742
	hsa-miR-548ae	0.0505058	0.04808	0.7111	0.148069
	hsa-miR-26b-5p	-0.0812363	0.07738	0.7112	0.148008
	hsa-miR-1227	0.0582306	0.05568	0.7122	0.147398
	hsa-miR-135a-5p	0.0583429	0.05589	0.7128	0.147032
	hsa-miR-92a-3p	-0.0641295	0.06154	0.7133	0.146728
	hsa-miR-518e-3p	0.051489	0.04948	0.7136	0.146545
	hsa-miR-2115-5p	0.0491575	0.04779	0.7169	0.144541
	hsa-miR-1203	0.0514047	0.05006	0.7173	0.144299
	hsa-miR-596	0.0567137	0.05586	0.7203	0.142487
	hsa-miR-520c-3p	0.0576688	0.0569	0.7208	0.142185
	hsa-miR-10a-5p	0.0596913	0.05902	0.7214	0.141824
	hsa-miR-320b	0.0537643	0.05327	0.7219	0.141523
	hsa-miR-451a	0.0279383	0.02767	0.722	0.141463
	hsa-miR-1324	0.0568261	0.05697	0.7251	0.139602
	hsa-miR-548p	0.059298	0.05951	0.7253	0.139482
	hsa-miR-585	0.0532586	0.05381	0.7271	0.138406
	hsa-miR-1825	0.0599441	0.06077	0.7279	0.137928
	hsa-miR-495	0.0735958	0.07535	0.7305	0.13638
	hsa-miR-561-3p	0.0442979	0.04619	0.7351	0.133654
	hsa-miR-1264	0.0564328	0.05909	0.7363	0.132945
	hsa-miR-1184	0.0528935	0.05581	0.7382	0.131826
	hsa-miR-32-5p	0.0648036	0.06868	0.7393	0.131179
	hsa-miR-1301	0.0497755	0.05277	0.7394	0.131121
	hsa-miR-378c	0.0508148	0.05423	0.7409	0.13024
	hsa-miR-297	0.0755621	0.08071	0.7412	0.130065
	hsa-miR-621	0.0500564	0.05363	0.742	0.129596
	hsa-miR-3184-5p	0.0560957	0.06067	0.7443	0.128252
	hsa-miR-432-5p	0.0516575	0.05638	0.7466	0.126912
	hsa-miR-664-3p	0.0510114	0.05623	0.7489	0.125576
	hsa-miR-183-5p	0.0568261	0.06266	0.749	0.125518
	hsa-miR-573	0.0448316	0.04945	0.7491	0.12546
	hsa-miR-1	0.0499721	0.05512	0.7491	0.12546
	hsa-miR-519d	0.0571632	0.0633	0.7501	0.124881
	hsa-miR-129-2-3p	0.0450002	0.04992	0.7504	0.124707
	hsa-miR-1912	0.0535957	0.05992	0.7524	0.123551
	hsa-miR-548j	0.0414327	0.04635	0.7526	0.123436
	hsa-miR-3185	0.0482024	0.05395	0.7526	0.123436
	hsa-miR-1538	0.0459271	0.05167	0.7539	0.122686
	hsa-miR-588	0.0485957	0.05468	0.7539	0.122686
	hsa-miR-708-5p	0.0473036	0.05344	0.7548	0.122168
	hsa-miR-151a-3p	0.0663205	0.07546	0.7565	0.121191
	hsa-miR-1298	0.0537362	0.0613	0.7571	0.120847
	hsa-miR-612	0.0746632	0.08541	0.7578	0.120445
	hsa-miR-506-3p	0.0428092	0.04929	0.7593	0.119587
	hsa-miR-1273c	0.0527811	0.06081	0.7594	0.119529
	hsa-miR-524-5p	0.0465732	0.05391	0.7605	0.118901
	hsa-miR-34a-5p	-0.0393541	0.0457	0.7614	0.118387
	hsa-miR-568	0.0387642	0.04531	0.7629	0.117532
	hsa-miR-570-3p	0.0550564	0.06464	0.7638	0.11702
	hsa-miR-140-3p	0.0447755	0.05265	0.7641	0.11685
	hsa-miR-509-3-5p	0.0464047	0.05471	0.7648	0.116452
	hsa-miR-99a-5p	0.0511519	0.06065	0.7661	0.115715
	hsa-miR-194-5p	0.0478934	0.05698	0.7668	0.115318
	hsa-miR-1290	0.0343541	0.04097	0.7675	0.114922
	hsa-miR-607	0.0480901	0.05749	0.768	0.114639
	hsa-miR-130a-3p	0.0236518	0.02837	0.7687	0.114243
	hsa-miR-23a-3p	-0.0342979	0.04126	0.7692	0.113961
	hsa-miR-433	0.0446912	0.05394	0.77	0.113509
	hsa-miR-3934	0.05618	0.06845	0.7722	0.11227
	hsa-miR-548d-3p	-0.0439889	0.05364	0.7724	0.112158
	hsa-miR-182-5p	0.0414047	0.05067	0.7731	0.111764
	hsa-miR-27a-3p	0.0417698	0.05139	0.7744	0.111035
	hsa-miR-449a	0.0394103	0.04896	0.7764	0.109914
	hsa-miR-3676-3p	0.0407024	0.05118	0.779	0.108463
	hsa-miR-19b-3p	-0.0223877	0.02836	0.7806	0.107571
	hsa-miR-4435	0.0435957	0.05521	0.7806	0.107571
	hsa-miR-559	0.0421631	0.05342	0.7807	0.107516
	hsa-miR-361-5p	-0.0556463	0.07178	0.7844	0.105462
	hsa-miR-371a-3p	0.0604216	0.0788	0.7867	0.104191
	hsa-miR-520g	-0.0278934	0.03683	0.7894	0.102703
	hsa-miR-665	0.0305338	0.04065	0.7909	0.101878
	hsa-miR-636	0.0351125	0.04683	0.7914	0.101604
	hsa-miR-140-5p	0.0537643	0.07186	0.7918	0.101385
	hsa-miR-3200-3p	0.0324439	0.04405	0.795	0.0996329
	hsa-miR-377-3p	0.044635	0.06069	0.7952	0.0995236
	hsa-miR-125a-5p	0.0514047	0.0701	0.7958	0.0991961
	hsa-miR-876-5p	0.0402249	0.05509	0.7966	0.0987597
	hsa-miR-195-5p	0.0402811	0.05572	0.7986	0.0976707
	hsa-miR-221-3p	-0.0483148	0.06703	0.7992	0.0973445
	hsa-miR-940	0.0354496	0.04942	0.8001	0.0968557
	hsa-miR-766-3p	0.0409833	0.05788	0.8028	0.0953926
	hsa-miR-548m	-0.0389327	0.05535	0.804	0.094744
	hsa-miR-937	0.0401406	0.05715	0.8043	0.0945819
	hsa-miR-520a-3p	0.0359833	0.05136	0.8047	0.094366
	hsa-miR-4458	0.0436238	0.06244	0.8053	0.0940423
	hsa-miR-619	0.0350001	0.05131	0.8097	0.0916759
	hsa-miR-4425	0.0386518	0.05692	0.8106	0.0911934
	hsa-miR-200a-3p	0.0350282	0.0518	0.8114	0.090765
	hsa-miR-361-3p	0.0527811	0.07822	0.8118	0.090551
	hsa-miR-1200	0.0378934	0.05667	0.8135	0.0896424
	hsa-miR-595	0.0336518	0.05053	0.8142	0.0892689
	hsa-miR-646	0.0390451	0.05883	0.8149	0.0888957
	hsa-let-7d-5p	-0.0544103	0.08271	0.8165	0.0880438
	hsa-miR-563	0.0426125	0.06487	0.8166	0.0879906
	hsa-miR-513c-5p	0.0286518	0.04379	0.8175	0.0875122
	hsa-miR-376a-3p	0.0457305	0.07115	0.8206	0.0858685
	hsa-miR-301a-3p	0.0403934	0.06367	0.8228	0.0847057
	hsa-miR-490-3p	0.0269945	0.04269	0.8234	0.0843891
	hsa-miR-1224-5p	0.0341574	0.05407	0.8236	0.0842837
	hsa-miR-148a-3p	0.0371069	0.05888	0.824	0.0840728
	hsa-miR-4451	0.0360676	0.05827	0.8271	0.082442
	hsa-miR-500a-5p+hsa-miR-501-5p	0.0195563	0.032	0.8293	0.0812883
	hsa-miR-130b-3p	0.0335114	0.05685	0.8352	0.0782095
	hsa-miR-659-3p	0.0329496	0.05631	0.8364	0.077586
	hsa-miR-548w	0.0325282	0.05578	0.8369	0.0773264
	hsa-miR-106a-5p+hsa-miR-17-5p	0.0421069	0.07328	0.8393	0.0760828
	hsa-miR-331-3p	0.0364046	0.06356	0.8398	0.0758241
	hsa-miR-497-5p	0.0242248	0.04324	0.8433	0.0740179
	hsa-miR-331-5p	0.0214271	0.03926	0.8473	0.0719628
	hsa-miR-136-5p	0.0255282	0.0478	0.8505	0.0703257
	hsa-miR-3151	0.0267361	0.05139	0.8543	0.0683896
	hsa-let-7i-5p	-0.0414889	0.07981	0.8545	0.0682879
	hsa-miR-335-5p	0.0307024	0.05919	0.8548	0.0681355
	hsa-miR-146a-5p	0.0313204	0.06048	0.855	0.0680339
	hsa-miR-374b-5p	0.039635	0.07735	0.8565	0.0672726
	hsa-miR-1204	0.0254552	0.04972	0.8566	0.0672219
	hsa-miR-1273g-5p	0.0288203	0.05686	0.858	0.0665127
	hsa-miR-199a-5p	0.0399721	0.07915	0.8585	0.0662597
	hsa-miR-23b-3p	0.0340451	0.06791	0.8595	0.0657541
	hsa-miR-10b-5p	0.0283709	0.05797	0.8628	0.0640899
	hsa-miR-98	0.0310114	0.06399	0.8641	0.063436
	hsa-miR-323a-3p	0.025458	0.05295	0.8652	0.0628835
	hsa-miR-107	0.0374721	0.0788	0.8667	0.0621312
	hsa-miR-125b-5p	0.0423316	0.08963	0.8676	0.0616805
	hsa-miR-339-5p	0.0231799	0.0493	0.8682	0.0613802
	hsa-miR-181a-5p	-0.0254495	0.05537	0.8711	0.059932
	hsa-let-7b-5p	-0.0259832	0.05715	0.8725	0.0592346
	hsa-miR-1304-5p	0.0232332	0.05163	0.8738	0.058588
	hsa-miR-1260b	0.0247501	0.05524	0.8743	0.0583395
	hsa-miR-202-3p	0.0203175	0.0465	0.8774	0.0568024
	hsa-miR-1305	0.0230591	0.05378	0.8797	0.0556654
	hsa-miR-1537	0.0230563	0.05462	0.8816	0.0547284
	hsa-miR-127-3p	0.0264439	0.06304	0.8823	0.0543837
	hsa-miR-324-5p	0.0255956	0.06115	0.8825	0.0542853
	hsa-miR-125a-3p	-0.0221911	0.05369	0.884	0.0535477
	hsa-miR-548aa	0.0281462	0.06909	0.8857	0.0527134
	hsa-miR-488-3p	0.0198512	0.05075	0.8902	0.0505124
	hsa-miR-340-5p	0.0206124	0.05302	0.8909	0.050171
	hsa-miR-1270	0.0238877	0.06216	0.8921	0.0495865
	hsa-miR-513b	-0.0192136	0.05198	0.8962	0.0475951
	hsa-let-7f-5p	0.0268597	0.07514	0.8996	0.0459506
	hsa-miR-200c-3p	0.0200001	0.05624	0.9001	0.0457092
	hsa-miR-4286	-0.0223877	0.06508	0.9034	0.0441199
	hsa-miR-518b	0.0214018	0.06324	0.9049	0.0433994
	hsa-miR-99b-5p	0.0236125	0.06976	0.9049	0.0433994
	hsa-miR-29c-3p	0.0213933	0.06417	0.9063	0.042728
	hsa-miR-185-5p	0.00695789	0.02089	0.9064	0.0426801
	hsa-miR-151a-5p	0.0195085	0.0589	0.9069	0.0424406
	hsa-miR-24-3p	-0.0247754	0.07491	0.907	0.0423927
	hsa-miR-196a-5p	0.0151265	0.04572	0.907	0.0423927
	hsa-miR-93-5p	0.0150647	0.0471	0.9101	0.0409109
	hsa-miR-18a-5p	0.0188484	0.06633	0.9201	0.036165
	hsa-miR-22-3p	0.0168849	0.06425	0.9261	0.0333421
	hsa-miR-296-3p	0.00891577	0.03674	0.9317	0.0307239
	hsa-miR-199a-3p+hsa-miR-199b-3p	-0.017781	0.07363	0.9321	0.0305375
	hsa-miR-142-3p	-0.0078652	0.03713	0.9403	0.0267336
	hsa-miR-204-5p	0.0101405	0.05291	0.9461	0.024063
	hsa-miR-551a	-0.00867981	0.04547	0.9462	0.0240171
	hsa-miR-548ac	0.00999723	0.05283	0.9467	0.0237876
	hsa-miR-1250	-0.00985959	0.05374	0.9484	0.0230085
	hsa-miR-643	0.00932026	0.05166	0.9492	0.0226423
	hsa-miR-382-5p	0.0110843	0.06232	0.9499	0.0223221
	hsa-miR-25-3p	-0.00530901	0.03026	0.9506	0.0220022
	hsa-miR-489	0.0108624	0.06736	0.9546	0.0201786
	hsa-miR-184	-0.00632025	0.04036	0.956	0.0195421
	hsa-miR-661	0.00727812	0.04795	0.9573	0.0189519
	hsa-miR-379-5p	0.0062725	0.05147	0.9657	0.0151578
	hsa-miR-26a-5p	0.00740452	0.07946	0.9738	0.0115302
	hsa-let-7a-5p	-0.00382024	0.06692	0.9839	0.00704904
	hsa-miR-486-3p	-0.00353934	0.06294	0.9842	0.00691664
	hsa-miR-1246	0.00506744	0.09798	0.9854	0.00638744
	hsa-miR-548ai	0.00249158	0.05499	0.9872	0.00559485
	hsa-miR-550b-3p	0.00133428	0.06741	0.9944	0.00243888
	hsa-miR-144-3p	0.000530901	0.0343	0.9956	0.00191511
	hsa-miR-1280	-8.427e-05	0.0563	0.9995	0.000217202
1-week
	hsa-miR-3192	0.82342	0.109	0.0068	2.16749
	hsa-miR-4521	0.5629	0.08285	0.0139	1.85699
	hsa-miR-635	0.86996	0.1304	0.0155	1.80967
	hsa-miR-450b-3p	0.73424	0.1123	0.0175	1.75696
	hsa-miR-2116-5p	0.5564	0.0864	0.0191	1.71897
	hsa-miR-4431	0.55354	0.08609	0.0193	1.71444
	hsa-miR-122-5p	-0.73918	0.1196	0.024	1.61979
	hsa-miR-516a-3p	0.79924	0.1294	0.0241	1.61798
	hsa-miR-548o-3p	0.56654	0.09434	0.0279	1.5544
	hsa-miR-544a	0.7696	0.1286	0.0284	1.54668
	hsa-miR-3178	0.5525	0.09403	0.0312	1.50585
	hsa-miR-212-3p	0.70746	0.1215	0.0327	1.48545
	hsa-miR-545-3p	0.60632	0.1052	0.0343	1.46471
	hsa-miR-3123	0.68692	0.1196	0.035	1.45593
	hsa-miR-455-5p	0.57174	0.0997	0.0352	1.45346
	hsa-miR-1257	0.64662	0.113	0.0355	1.44977
	hsa-miR-525-3p	0.52728	0.09238	0.036	1.4437
	hsa-miR-922	0.74386	0.1312	0.0372	1.42946
	hsa-miR-483-5p	0.61256	0.1092	0.0391	1.40782
	hsa-miR-639	0.58864	0.1058	0.0406	1.39147
	hsa-miR-1272	0.7098	0.1282	0.0415	1.38195
	hsa-miR-876-3p	0.57668	0.1056	0.0443	1.3536
	hsa-miR-409-5p	0.66014	0.1218	0.0458	1.33913
	hsa-miR-548an	0.63934	0.1185	0.0466	1.33161
	hsa-miR-616-3p	0.56394	0.1047	0.0471	1.32698
	hsa-miR-19a-3p	0.69888	0.1299	0.0472	1.32606
	hsa-miR-1914-5p	0.65	0.1217	0.0488	1.31158
	hsa-miR-181b-5p+hsa-miR-181d	0.58006	0.109	0.0494	1.30627
	hsa-miR-490-5p	0.70824	0.1334	0.0501	1.30016
	hsa-miR-1185-5p	0.71838	0.1356	0.0505	1.29671
	hsa-miR-302e	0.59618	0.1126	0.0506	1.29585
	hsa-miR-139-3p	0.64922	0.1247	0.0544	1.2644
	hsa-miR-1284	0.66222	0.1285	0.0566	1.24718
	hsa-miR-504	0.49322	0.09686	0.0595	1.22548
	hsa-miR-193b-3p	0.6435	0.1264	0.0597	1.22403
	hsa-miR-548al	0.7007	0.1379	0.06	1.22185
	hsa-miR-770-5p	0.64298	0.1273	0.0614	1.21183
	hsa-miR-485-5p	0.572	0.1134	0.0617	1.20971
	hsa-miR-367-3p	0.59956	0.119	0.0622	1.20621
	hsa-miR-765	0.60606	0.1208	0.0633	1.1986
	hsa-miR-671-3p	0.44278	0.08906	0.0655	1.18376
	hsa-miR-1266	0.55484	0.1121	0.0665	1.17718
	hsa-miR-520d-5p+hsa-miR-518a-5p+hsa-miR-527	0.46722	0.09445	0.0667	1.17587
	hsa-miR-514a-3p	0.6214	0.1256	0.0667	1.17587
	hsa-miR-525-5p	0.5629	0.1139	0.0669	1.17457
	hsa-miR-935	0.48932	0.09911	0.0673	1.17198
	hsa-miR-499a-5p	0.60554	0.1228	0.0677	1.16941
	hsa-miR-4792	0.58864	0.1196	0.068	1.16749
	hsa-miR-548l	0.59124	0.1212	0.0703	1.15304
	hsa-miR-34b-3p	0.50076	0.103	0.0712	1.14752
	hsa-miR-411-5p	0.56342	0.1168	0.0734	1.1343
	hsa-miR-208b	0.58734	0.122	0.074	1.13077
	hsa-miR-499a-3p	0.58916	0.1226	0.0744	1.12843
	hsa-miR-518d-3p	0.60086	0.1254	0.0752	1.12378
	hsa-miR-592	0.56654	0.1185	0.0759	1.11976
	hsa-miR-641	0.56134	0.1177	0.0764	1.11691
	hsa-miR-34c-3p	0.5694	0.1201	0.0782	1.10679
	hsa-miR-606	0.52468	0.1109	0.0788	1.10347
	hsa-miR-3190-5p	0.51506	0.1091	0.0792	1.10127
	hsa-miR-502-3p	0.5616	0.1196	0.0809	1.09205
	hsa-miR-3187-3p	0.63336	0.1348	0.0809	1.09205
	hsa-miR-600	0.38324	0.08181	0.0817	1.08778
	hsa-miR-3136-5p	0.49998	0.1069	0.082	1.08619
	hsa-miR-302c-3p	0.5278	0.1141	0.0852	1.06956
	hsa-miR-4532	0.572	0.124	0.0863	1.06399
	hsa-miR-1244	0.55198	0.1198	0.0866	1.06248
	hsa-miR-450b-5p	0.54782	0.1191	0.0871	1.05998
	hsa-miR-507	0.60632	0.1318	0.0871	1.05998
	hsa-miR-369-5p	0.52676	0.1146	0.0873	1.05899
	hsa-miR-888-5p	0.54808	0.1192	0.0873	1.05899
	hsa-miR-892b	0.6253	0.1364	0.088	1.05552
	hsa-miR-500b	0.4628	0.101	0.0881	1.05502
	hsa-miR-208a	0.48282	0.1056	0.0889	1.0511
	hsa-miR-484	0.59722	0.1313	0.0904	1.04383
	hsa-miR-671-5p	0.50674	0.1115	0.0908	1.04191
	hsa-miR-3154	0.45552	0.1018	0.0957	1.01909
	hsa-miR-517b-3p	0.45448	0.1016	0.0959	1.01818
	hsa-miR-1293	0.50024	0.112	0.096	1.01773
	hsa-miR-499b-3p	0.48724	0.1091	0.0961	1.01728
	hsa-miR-380-3p	0.5161	0.1157	0.0964	1.01592
	hsa-miR-577	0.4953	0.1116	0.098	1.00877
	hsa-miR-4443	0.8658	0.1951	0.0982	1.00789
	hsa-miR-647	0.60164	0.1357	0.0984	1.007
	hsa-miR-1471	0.54236	0.1223	0.0985	1.00656
	hsa-miR-515-5p	0.54834	0.1237	0.0986	1.00612
	hsa-miR-582-3p	0.54522	0.1236	0.1001	0.999566
	hsa-miR-554	0.48126	0.1092	0.1005	0.997834
	hsa-miR-127-5p	0.48308	0.1098	0.1009	0.996109
	hsa-miR-1181	0.50362	0.1146	0.1011	0.995249
	hsa-miR-124-3p	0.51064	0.1162	0.1014	0.993962
	hsa-miR-653	0.47762	0.1088	0.1017	0.992679
	hsa-miR-518c-3p	0.56316	0.1288	0.1029	0.987585
	hsa-miR-1248	0.56758	0.1298	0.103	0.987163
	hsa-miR-483-3p	0.51558	0.1182	0.1038	0.983803
	hsa-miR-216a	0.56576	0.13	0.1047	0.980053
	hsa-miR-1973	0.51818	0.1192	0.105	0.978811
	hsa-miR-146b-3p	0.44382	0.1021	0.1051	0.978397
	hsa-miR-381	0.50674	0.1169	0.1058	0.975514
	hsa-miR-454-3p	0.45422	0.1049	0.1062	0.973875
	hsa-miR-502-5p	0.53872	0.1247	0.1069	0.971022
	hsa-miR-767-3p	0.53716	0.1244	0.1071	0.970211
	hsa-miR-499b-5p	0.48386	0.112	0.1072	0.969805
	hsa-miR-654-5p	0.429	0.0995	0.1076	0.968188
	hsa-miR-3147	0.49166	0.1141	0.1079	0.966979
	hsa-miR-133b	0.49322	0.1145	0.108	0.966576
	hsa-miR-3144-5p	0.43576	0.1013	0.1085	0.96457
	hsa-miR-658	0.55406	0.1294	0.11	0.958607
	hsa-miR-370	0.49738	0.1166	0.1114	0.953115
	hsa-miR-611	0.36504	0.08584	0.1123	0.94962
	hsa-miR-3141	0.5044	0.1194	0.1148	0.940058
	hsa-miR-548ak	0.52338	0.1245	0.1163	0.93442
	hsa-miR-513a-3p	0.52962	0.126	0.1163	0.93442
	hsa-miR-1202	0.4771	0.1135	0.1166	0.933301
	hsa-miR-3605-5p	0.5096	0.1213	0.1166	0.933301
	hsa-miR-887	0.71604	0.1707	0.1171	0.931443
	hsa-miR-764	0.5122	0.1226	0.1185	0.926282
	hsa-miR-330-5p	0.50336	0.1206	0.1189	0.924818
	hsa-miR-574-5p	0.48516	0.1165	0.1197	0.921906
	hsa-miR-515-3p	0.50856	0.1229	0.1219	0.913996
	hsa-miR-296-5p	0.3991	0.09655	0.1225	0.911864
	hsa-miR-662	0.4433	0.1074	0.123	0.910095
	hsa-miR-604	0.51012	0.1238	0.1234	0.908685
	hsa-miR-550a-5p	0.56758	0.138	0.1241	0.906228
	hsa-miR-510	0.46514	0.1132	0.1245	0.904831
	hsa-miR-548u	0.43524	0.106	0.1249	0.903438
	hsa-miR-302d-3p	0.80496	0.1961	0.1249	0.903438
	hsa-miR-96-5p	0.49816	0.1215	0.1252	0.902396
	hsa-miR-657	0.46072	0.1125	0.1256	0.90101
	hsa-miR-496	0.4147	0.1012	0.1257	0.900665
	hsa-miR-509-5p	0.47918	0.117	0.1257	0.900665
	hsa-miR-542-5p	0.47996	0.1173	0.1262	0.898941
	hsa-miR-323a-5p	0.47658	0.1169	0.1273	0.895172
	hsa-miR-375	0.52286	0.1284	0.1278	0.893469
	hsa-miR-146b-5p	0.39052	0.09602	0.1282	0.892112
	hsa-miR-139-5p	0.47918	0.1178	0.1283	0.891773
	hsa-miR-605	0.52832	0.1299	0.1284	0.891435
	hsa-miR-1294	0.52546	0.1295	0.1292	0.888737
	hsa-miR-3180	0.5148	0.127	0.1294	0.888066
	hsa-miR-3131	0.51428	0.1269	0.1295	0.88773
	hsa-miR-1263	0.42016	0.1037	0.1296	0.887395
	hsa-miR-629-5p	0.47944	0.1186	0.1304	0.884722
	hsa-miR-217	0.4381	0.1085	0.1309	0.88306
	hsa-miR-3180-5p	0.43966	0.1091	0.1315	0.881074
	hsa-miR-1255b-5p	0.51402	0.1277	0.1321	0.879097
	hsa-miR-891b	0.55146	0.1371	0.1322	0.878769
	hsa-miR-580	0.53248	0.1324	0.1323	0.87844
	hsa-miR-519e-3p	0.47346	0.1177	0.1324	0.878112
	hsa-miR-623	0.4472	0.1116	0.1338	0.873544
	hsa-miR-584-5p	0.36842	0.09203	0.134	0.872895
	hsa-miR-576-3p	0.45032	0.1132	0.1365	0.864867
	hsa-miR-452-5p	0.42692	0.1077	0.1377	0.861066
	hsa-miR-214-3p	0.4004	0.101	0.138	0.860121
	hsa-miR-376c	0.4966	0.1254	0.1383	0.859178
	hsa-miR-551b-3p	0.416	0.1051	0.1385	0.85855
	hsa-miR-548am-3p	0.51038	0.129	0.1387	0.857924
	hsa-miR-1179	0.5525	0.1404	0.1408	0.851397
	hsa-miR-718	0.42536	0.1084	0.1417	0.84863
	hsa-miR-429	0.42614	0.1086	0.1417	0.84863
	hsa-miR-135b-5p	0.468	0.1193	0.1421	0.847406
	hsa-miR-574-3p	0.50232	0.1282	0.1421	0.847406
	hsa-miR-1205	0.53898	0.1376	0.1423	0.846795
	hsa-miR-1238	0.62504	0.1595	0.1423	0.846795
	hsa-miR-589-5p	0.44382	0.1134	0.1427	0.845576
	hsa-miR-342-5p	0.36842	0.09425	0.1432	0.844057
	hsa-miR-760	0.4654	0.1192	0.1437	0.842543
	hsa-miR-556-5p	0.4407	0.1134	0.1453	0.837734
	hsa-miR-1206	0.43108	0.111	0.1457	0.83654
	hsa-miR-362-5p	0.48464	0.1254	0.1476	0.830914
	hsa-miR-2277-5p	0.481	0.1245	0.1477	0.83062
	hsa-miR-493-3p	0.49972	0.1294	0.1477	0.83062
	hsa-miR-4488	0.49218	0.1276	0.1486	0.827981
	hsa-miR-548ad	0.54418	0.1412	0.1488	0.827397
	hsa-miR-625-5p	0.4784	0.1245	0.1499	0.824198
	hsa-miR-526a+hsa-miR-520c-5p+hsa-miR-518d-5p	0.52156	0.1359	0.1504	0.822752
	hsa-miR-626	0.53352	0.1391	0.1504	0.822752
	hsa-miR-224-5p	0.43966	0.1146	0.1506	0.822175
	hsa-miR-874	0.40118	0.1048	0.1512	0.820448
	hsa-miR-519b-3p	0.41938	0.1098	0.1522	0.817585
	hsa-miR-758	0.47554	0.1245	0.1524	0.817015
	hsa-miR-569	0.42588	0.1116	0.1526	0.816445
	hsa-miR-1911-5p	0.49426	0.1295	0.1527	0.816161
	hsa-miR-541-3p	0.48568	0.1273	0.1528	0.815877
	hsa-miR-33a-5p	0.50752	0.1331	0.1529	0.815593
	hsa-miR-649	0.39546	0.1038	0.1534	0.814175
	hsa-miR-548t-5p	0.45266	0.119	0.154	0.812479
	hsa-miR-889	0.46514	0.1225	0.1545	0.811072
	hsa-miR-548z	0.48854	0.129	0.1557	0.807711
	hsa-miR-219-5p	0.50908	0.1344	0.1557	0.807711
	hsa-miR-1909-3p	0.50466	0.1333	0.1558	0.807433
	hsa-miR-548v	0.48308	0.1281	0.1573	0.803271
	hsa-miR-511	0.41938	0.1112	0.1575	0.802719
	hsa-miR-615-3p	0.40066	0.1063	0.1577	0.802168
	hsa-miR-190b	0.38922	0.1035	0.1583	0.800519
	hsa-miR-219-1-3p	0.41756	0.111	0.1583	0.800519
	hsa-miR-3180-3p	0.50128	0.1334	0.1585	0.799971
	hsa-miR-4516	0.52208	0.1391	0.1594	0.797512
	hsa-miR-1226-3p	0.50128	0.1336	0.1595	0.797239
	hsa-miR-1321	0.52546	0.1402	0.1598	0.796423
	hsa-miR-3614-5p	0.585	0.1561	0.1598	0.796423
	hsa-miR-410	0.46644	0.1246	0.1601	0.795609
	hsa-miR-548a-5p	0.46098	0.1232	0.1603	0.795066
	hsa-miR-1268a	0.45968	0.1229	0.1606	0.794254
	hsa-miR-656	0.41158	0.1102	0.1611	0.792904
	hsa-miR-1539	0.44304	0.1186	0.1612	0.792635
	hsa-miR-128	0.4602	0.1233	0.1613	0.792366
	hsa-miR-1307-3p	0.47788	0.128	0.1613	0.792366
	hsa-miR-147a	0.46618	0.1251	0.1621	0.790217
	hsa-miR-320a	0.47476	0.1275	0.1623	0.789681
	hsa-miR-938	0.5915	0.1591	0.1632	0.78728
	hsa-miR-660-5p	0.45032	0.1212	0.1634	0.786748
	hsa-miR-300	0.4316	0.1168	0.1655	0.781202
	hsa-miR-508-5p	0.42926	0.1162	0.1659	0.780154
	hsa-miR-1273d	0.5057	0.137	0.166	0.779892
	hsa-miR-1286	0.624	0.1691	0.1661	0.77963
	hsa-miR-384	0.416	0.1129	0.1665	0.778586
	hsa-miR-564	0.42146	0.1143	0.1667	0.778064
	hsa-miR-634	0.44824	0.1219	0.1675	0.775985
	hsa-miR-548ah-5p	0.5408	0.1471	0.1677	0.775467
	hsa-miR-339-3p	0.43758	0.1191	0.1678	0.775208
	hsa-miR-498	0.42146	0.1147	0.1679	0.774949
	hsa-miR-609	0.39884	0.1086	0.1681	0.774432
	hsa-miR-4455	0.52702	0.1438	0.1688	0.772628
	hsa-miR-921	0.40378	0.1101	0.1689	0.77237
	hsa-miR-1243	0.47216	0.1291	0.1697	0.770318
	hsa-miR-103a-3p	0.3679	0.1008	0.1705	0.768276
	hsa-miR-648	0.39936	0.1095	0.1711	0.76675
	hsa-miR-924	0.47424	0.1302	0.1715	0.765736
	hsa-miR-378b	0.3978	0.1092	0.1717	0.76523
	hsa-miR-1231	0.4342	0.1193	0.1717	0.76523
	hsa-miR-563	0.52676	0.1449	0.1724	0.763463
	hsa-miR-338-3p	0.4446	0.1226	0.1733	0.761201
	hsa-miR-4421	0.52572	0.145	0.1734	0.760951
	hsa-miR-622	0.46462	0.1283	0.1739	0.7597
	hsa-miR-615-5p	0.4446	0.1229	0.1743	0.758703
	hsa-miR-711	0.43602	0.1207	0.1749	0.75721
	hsa-miR-934	0.4693	0.1299	0.1751	0.756714
	hsa-miR-192-5p	0.51272	0.142	0.1752	0.756466
	hsa-miR-2117	0.4888	0.1354	0.1753	0.756218
	hsa-miR-492	0.43524	0.1206	0.1754	0.75597
	hsa-miR-518f-3p	0.40482	0.1123	0.1758	0.754981
	hsa-miR-4647	0.43004	0.1193	0.1759	0.754734
	hsa-miR-206	0.494	0.1372	0.1764	0.753501
	hsa-miR-100-5p	0.38272	0.1063	0.1765	0.753255
	hsa-miR-642a-5p	0.45994	0.1278	0.1765	0.753255
	hsa-miR-2276	0.47632	0.1325	0.1771	0.751781
	hsa-miR-552	0.47788	0.1331	0.1775	0.750802
	hsa-miR-603	0.46124	0.1286	0.1778	0.750068
	hsa-miR-1285-3p	0.47632	0.1328	0.1779	0.749824
	hsa-miR-575	0.46956	0.131	0.1784	0.748605
	hsa-miR-532-3p	0.40742	0.1138	0.1787	0.747875
	hsa-miR-1273e	0.41366	0.1155	0.1787	0.747875
	hsa-miR-337-3p	0.34138	0.09542	0.1789	0.74739
	hsa-miR-586	0.41262	0.1153	0.1789	0.74739
	hsa-miR-494	0.49738	0.139	0.1789	0.74739
	hsa-miR-532-5p	0.45032	0.126	0.1794	0.746178
	hsa-miR-557	0.3926	0.1099	0.1796	0.745694
	hsa-miR-187-3p	0.42068	0.1178	0.1797	0.745452
	hsa-miR-2052	0.45708	0.1283	0.1805	0.743523
	hsa-miR-578	0.51558	0.1447	0.1807	0.743042
	hsa-miR-1273f	0.44538	0.1253	0.1817	0.740645
	hsa-miR-1225-3p	0.38376	0.1081	0.182	0.739929
	hsa-miR-885-5p	0.41574	0.1172	0.1824	0.738975
	hsa-miR-1283	-0.11921	0.03333	0.183	0.737549
	hsa-miR-143-3p	-0.11921	0.03333	0.183	0.737549
	hsa-miR-155-5p	-0.11921	0.03333	0.183	0.737549
	hsa-miR-517a-3p	0.40066	0.1131	0.1832	0.737075
	hsa-miR-548n	0.48386	0.1367	0.1837	0.735891
	hsa-miR-431-5p	0.42146	0.1192	0.1838	0.735654
	hsa-miR-601	0.46696	0.1322	0.1845	0.734004
	hsa-miR-302b-3p	0.53638	0.152	0.1848	0.733298
	hsa-miR-302a-3p	0.41834	0.1186	0.1849	0.733063
	hsa-miR-2053	0.52572	0.1491	0.1853	0.732125
	hsa-miR-1261	0.39754	0.1129	0.1856	0.731422
	hsa-miR-579	-0.033748	0.009595	0.1862	0.73002
	hsa-miR-383	0.44616	0.127	0.1866	0.729088
	hsa-miR-372	0.47502	0.1352	0.1869	0.728391
	hsa-miR-424-5p	0.46384	0.1323	0.1874	0.72723
	hsa-miR-3175	0.48958	0.1396	0.1876	0.726767
	hsa-miR-767-5p	0.43524	0.1242	0.1878	0.726304
	hsa-miR-362-3p	0.34008	0.09724	0.1886	0.724458
	hsa-miR-491-5p	0.3887	0.1112	0.1888	0.723998
	hsa-miR-378h	0.44304	0.1267	0.189	0.723538
	hsa-miR-1306-3p	0.40092	0.1148	0.1891	0.723308
	hsa-miR-548d-5p	0.4212	0.1207	0.1897	0.721933
	hsa-miR-548b-5p	0.28626	0.0821	0.1898	0.721704
	hsa-miR-1470	0.43784	0.1255	0.1899	0.721475
	hsa-miR-1252	0.5148	0.1476	0.1899	0.721475
	hsa-miR-1208	0.54158	0.1554	0.1902	0.720789
	hsa-miR-1303	0.40196	0.1155	0.191	0.718967
	hsa-miR-873-5p	0.34892	0.1003	0.1911	0.718739
	hsa-miR-548j	0.36114	0.1039	0.1911	0.718739
	hsa-miR-141-3p	0.51324	0.1476	0.1911	0.718739
	hsa-miR-936	0.44486	0.128	0.1912	0.718512
	hsa-miR-1255a	0.44902	0.1292	0.1912	0.718512
	hsa-miR-18b-5p	0.35776	0.1033	0.193	0.714443
	hsa-miR-548g-3p	0.46228	0.1336	0.1933	0.713768
	hsa-miR-638	0.42042	0.1216	0.1937	0.71287
	hsa-miR-4448	0.35204	0.102	0.1945	0.71108
	hsa-miR-1178	0.40716	0.118	0.1945	0.71108
	hsa-miR-553	0.46332	0.1343	0.1946	0.710857
	hsa-miR-133a	0.403	0.117	0.1955	0.708853
	hsa-miR-215	0.40534	0.1177	0.1955	0.708853
	hsa-miR-448	0.41886	0.1216	0.1955	0.708853
	hsa-miR-548ab	0.3731	0.1084	0.1956	0.708631
	hsa-miR-487a	0.43264	0.1257	0.1957	0.708409
	hsa-miR-198	0.41652	0.1211	0.1959	0.707966
	hsa-miR-1297	0.43836	0.1276	0.1965	0.706637
	hsa-miR-519b-5p+hsa-miR-519c-5p	0.37674	0.1097	0.1968	0.705975
	hsa-miR-20a-5p+hsa-miR-20b-5p	0.43524	0.1268	0.1969	0.705754
	hsa-miR-566	0.44772	0.1309	0.1982	0.702896
	hsa-miR-3182	0.52104	0.1523	0.1982	0.702896
	hsa-miR-769-5p	0.57512	0.1683	0.1988	0.701584
	hsa-miR-154-5p	0.36426	0.1067	0.199	0.701147
	hsa-miR-1908	0.43862	0.1286	0.1993	0.700493
	hsa-miR-640	0.40274	0.1181	0.1995	0.700057
	hsa-miR-520e	0.36816	0.108	0.1999	0.699187
	hsa-miR-618	0.42952	0.1261	0.2001	0.698753
	hsa-miR-548q	0.36192	0.1063	0.2003	0.698319
	hsa-miR-210	0.40352	0.1186	0.2006	0.697669
	hsa-miR-1251	0.44772	0.1316	0.2008	0.697236
	hsa-miR-670	0.3861	0.1137	0.2014	0.695941
	hsa-miR-298	0.3341	0.09865	0.2027	0.693146
	hsa-miR-28-5p	0.46228	0.1366	0.2029	0.692718
	hsa-miR-571	0.39676	0.1172	0.2031	0.69229
	hsa-miR-548s	0.41392	0.1225	0.2035	0.691436
	hsa-miR-512-5p	0.44278	0.131	0.2035	0.691436
	hsa-miR-939	0.43602	0.1294	0.2048	0.68867
	hsa-miR-138-5p	0.39338	0.1168	0.2049	0.688458
	hsa-miR-193a-3p	0.40768	0.121	0.205	0.688246
	hsa-miR-1182	0.3562	0.1058	0.2051	0.688034
	hsa-miR-520a-5p	0.37804	0.1124	0.2057	0.686766
	hsa-miR-142-5p	0.43212	0.1285	0.2058	0.686555
	hsa-miR-548c-3p	0.40898	0.1218	0.2064	0.68529
	hsa-miR-320d	0.40326	0.1203	0.2071	0.68382
	hsa-miR-151b	0.3445	0.1029	0.2077	0.682564
	hsa-miR-548k	0.47684	0.1424	0.2077	0.682564
	hsa-miR-185-5p	0.154466	0.04614	0.2078	0.682354
	hsa-miR-1296	0.38532	0.1152	0.2079	0.682146
	hsa-miR-1193	0.50466	0.151	0.2085	0.680894
	hsa-miR-4741	0.41912	0.1256	0.2092	0.679438
	hsa-miR-562	0.42744	0.1281	0.2094	0.679023
	hsa-miR-3196	0.42406	0.1274	0.2103	0.677161
	hsa-miR-1288	0.46436	0.1395	0.2103	0.677161
	hsa-miR-548aj-3p	0.39702	0.1196	0.2117	0.674279
	hsa-miR-1180	0.36582	0.1103	0.2119	0.673869
	hsa-miR-654-3p	0.4173	0.1261	0.213	0.67162
	hsa-miR-1260a	0.37752	0.1142	0.2132	0.671213
	hsa-miR-376b	0.39364	0.1191	0.2132	0.671213
	hsa-miR-519c-3p	0.338	0.1023	0.2137	0.670195
	hsa-miR-1224-3p	0.32682	0.09899	0.2138	0.669992
	hsa-miR-1267	0.51844	0.1572	0.2144	0.668775
	hsa-miR-200b-3p	0.42094	0.1277	0.2146	0.66837
	hsa-miR-941	0.40456	0.123	0.2158	0.665949
	hsa-miR-1322	0.41054	0.1249	0.2159	0.665747
	hsa-miR-624-3p	0.4147	0.1262	0.2159	0.665747
	hsa-miR-548f	0.36868	0.1123	0.2166	0.664342
	hsa-miR-3161	0.38428	0.1172	0.2169	0.66374
	hsa-miR-4531	0.41288	0.1259	0.217	0.66354
	hsa-miR-324-3p	0.32838	0.1003	0.2174	0.66274
	hsa-miR-944	0.43732	0.1336	0.2177	0.662142
	hsa-miR-23c	0.47164	0.1447	0.2195	0.658565
	hsa-miR-1976	0.41028	0.1259	0.2197	0.65817
	hsa-miR-4461	0.4381	0.1345	0.2199	0.657775
	hsa-miR-892a	0.41626	0.1279	0.2202	0.657183
	hsa-miR-222-3p	0.64402	0.198	0.2206	0.656394
	hsa-miR-587	0.46592	0.1435	0.2214	0.654822
	hsa-miR-602	0.35282	0.1087	0.2216	0.65443
	hsa-miR-1323	0.48048	0.1486	0.2232	0.651306
	hsa-miR-219-2-3p	0.3731	0.1155	0.2235	0.650722
	hsa-miR-369-3p	0.4056	0.1257	0.2242	0.649364
	hsa-miR-2054	0.42458	0.1316	0.2243	0.649171
	hsa-miR-512-3p	0.42536	0.132	0.2248	0.648204
	hsa-miR-371a-5p	0.38012	0.1182	0.2256	0.646661
	hsa-miR-2278	0.41522	0.1291	0.2256	0.646661
	hsa-miR-759	0.47034	0.1465	0.2263	0.645315
	hsa-miR-1197	0.3796	0.1184	0.227	0.643974
	hsa-miR-583	0.4472	0.1396	0.2274	0.64321
	hsa-miR-1302	0.3926	0.1226	0.2276	0.642828
	hsa-miR-663b	0.3952	0.1236	0.2281	0.641875
	hsa-miR-891a	0.4433	0.1386	0.2283	0.641494
	hsa-miR-1268b	0.39936	0.125	0.2286	0.640924
	hsa-miR-149-5p	0.4082	0.1278	0.2289	0.640354
	hsa-miR-802	0.4277	0.134	0.2292	0.639785
	hsa-miR-200a-3p	0.3718	0.1166	0.2293	0.639596
	hsa-miR-942	0.38194	0.12	0.2304	0.637518
	hsa-miR-1236	0.46592	0.1464	0.2304	0.637518
	hsa-miR-524-3p	0.42718	0.1343	0.2306	0.637141
	hsa-miR-614	0.47892	0.1506	0.2309	0.636576
	hsa-miR-329	0.39832	0.1255	0.2319	0.634699
	hsa-miR-590-5p	0.46696	0.1473	0.2323	0.633951
	hsa-miR-655	0.4641	0.1466	0.2326	0.63339
	hsa-miR-2682-5p	0.4563	0.1442	0.2331	0.632458
	hsa-miR-330-3p	0.40352	0.1275	0.2332	0.632271
	hsa-miR-1233	0.43004	0.1359	0.2332	0.632271
	hsa-miR-1827	0.5681	0.18	0.2342	0.630413
	hsa-miR-449c-5p	0.42016	0.1332	0.2346	0.629672
	hsa-miR-1254	0.37674	0.1196	0.2352	0.628563
	hsa-miR-627	0.48412	0.1539	0.2357	0.62764
	hsa-miR-188-3p	0.35152	0.1118	0.2361	0.626904
	hsa-miR-520h	0.35646	0.1134	0.2361	0.626904
	hsa-miR-323b-3p	0.35464	0.1129	0.2363	0.626536
	hsa-miR-106a-5p+hsa-miR-17-5p	0.51818	0.165	0.2364	0.626353
	hsa-miR-1183	0.59566	0.1896	0.2365	0.626169
	hsa-miR-1825	0.42978	0.137	0.2368	0.625618
	hsa-miR-490-3p	0.30134	0.09611	0.2372	0.624885
	hsa-miR-1247-5p	0.42484	0.1355	0.2373	0.624702
	hsa-miR-302f	0.40846	0.1305	0.238	0.623423
	hsa-let-7c	0.4524	0.1445	0.238	0.623423
	hsa-miR-665	0.28626	0.09155	0.2385	0.622512
	hsa-miR-1269b	0.33774	0.1081	0.2388	0.621966
	hsa-miR-1275	0.42822	0.1372	0.2392	0.621239
	hsa-miR-4435	0.38818	0.1244	0.2396	0.620513
	hsa-miR-3168	0.36582	0.1174	0.2401	0.619608
	hsa-miR-608	0.38168	0.1225	0.2404	0.619066
	hsa-miR-1291	0.40976	0.1317	0.2408	0.618344
	hsa-miR-132-3p	0.42224	0.1358	0.241	0.617983
	hsa-miR-576-5p	0.4927	0.1586	0.2414	0.617263
	hsa-miR-137	0.3926	0.1264	0.2416	0.616903
	hsa-miR-323b-5p	0.39676	0.1279	0.242	0.616185
	hsa-miR-762	0.44174	0.1423	0.2421	0.616005
	hsa-miR-1469	0.33384	0.1076	0.2424	0.615467
	hsa-miR-30e-5p	0.46592	0.1503	0.2425	0.615288
	hsa-miR-1262	0.39754	0.1285	0.2435	0.613501
	hsa-miR-548h-5p	0.36088	0.1167	0.2436	0.613323
	hsa-miR-34c-5p	0.4069	0.1316	0.2436	0.613323
	hsa-miR-1265	0.35646	0.1153	0.2437	0.613144
	hsa-miR-1281	0.41288	0.1336	0.2439	0.612788
	hsa-miR-378g	0.36244	0.118	0.2466	0.608007
	hsa-miR-548e	0.3497	0.1138	0.2467	0.607831
	hsa-miR-1278	0.40404	0.1319	0.248	0.605548
	hsa-miR-651	0.377	0.1231	0.2481	0.605373
	hsa-miR-524-5p	0.37206	0.1216	0.2484	0.604848
	hsa-miR-598	0.52312	0.1709	0.2484	0.604848
	hsa-miR-590-3p	0.41054	0.1344	0.2494	0.603104
	hsa-miR-186-5p	0.39286	0.129	0.2505	0.601192
	hsa-miR-33b-5p	0.33046	0.1087	0.2516	0.599289
	hsa-miR-617	0.37258	0.1226	0.2517	0.599117
	hsa-miR-607	0.39338	0.1297	0.2526	0.597567
	hsa-miR-663a	0.40976	0.1352	0.253	0.596879
	hsa-miR-556-3p	0.32032	0.1059	0.2538	0.595508
	hsa-miR-325	0.41886	0.1385	0.2539	0.595337
	hsa-miR-542-3p	0.44538	0.1476	0.2551	0.59329
	hsa-miR-4485	0.28626	0.09493	0.2552	0.593119
	hsa-miR-1245a	0.33696	0.1119	0.256	0.59176
	hsa-miR-147b	0.34528	0.1148	0.2565	0.590913
	hsa-miR-1256	0.32214	0.1072	0.257	0.590067
	hsa-miR-1915-3p	0.40742	0.1356	0.257	0.590067
	hsa-miR-3195	0.31902	0.1067	0.259	0.5867
	hsa-miR-491-3p	0.32656	0.1092	0.2592	0.586365
	hsa-miR-585	0.36322	0.1216	0.2596	0.585695
	hsa-miR-320c	0.32786	0.1099	0.2605	0.584192
	hsa-miR-505-3p	0.30238	0.1014	0.2607	0.583859
	hsa-miR-3676-3p	0.34424	0.1155	0.2609	0.583526
	hsa-miR-2277-3p	0.41288	0.1386	0.2609	0.583526
	hsa-miR-425-5p	0.50778	0.1704	0.261	0.583359
	hsa-miR-633	0.34892	0.1175	0.2624	0.581036
	hsa-miR-2115-5p	0.32058	0.108	0.2625	0.580871
	hsa-miR-520c-3p	0.38168	0.1286	0.2625	0.580871
	hsa-miR-509-3p	0.38506	0.1297	0.2627	0.58054
	hsa-miR-1245b-5p	0.4043	0.1362	0.2628	0.580375
	hsa-miR-644a	0.34294	0.1156	0.263	0.580044
	hsa-miR-1228-3p	0.36764	0.1241	0.2633	0.579549
	hsa-miR-523-3p	0.33488	0.1133	0.2646	0.57741
	hsa-miR-3690	0.351	0.1188	0.2649	0.576918
	hsa-miR-645	0.35594	0.1205	0.2652	0.576426
	hsa-miR-1324	0.37986	0.1288	0.2654	0.576099
	hsa-miR-591	0.30498	0.1034	0.2655	0.575935
	hsa-miR-920	0.35386	0.12	0.2658	0.575445
	hsa-miR-1245b-3p	0.37856	0.1285	0.2662	0.574792
	hsa-miR-1237	0.4238	0.1442	0.2673	0.573001
	hsa-miR-95	0.4264	0.1451	0.2674	0.572839
	hsa-miR-1273a	0.36868	0.1257	0.2682	0.571541
	hsa-miR-135a-5p	0.37024	0.1264	0.2689	0.570409
	hsa-miR-933	0.3614	0.1238	0.2707	0.567512
	hsa-miR-203	0.33566	0.1152	0.2716	0.56607
	hsa-miR-1269a	0.3848	0.1323	0.2723	0.564952
	hsa-miR-338-5p	0.35906	0.1238	0.2734	0.563201
	hsa-miR-101-3p	0.2808	0.09692	0.274	0.562249
	hsa-miR-412	0.38506	0.1329	0.2742	0.561933
	hsa-miR-371b-5p	0.3159	0.1093	0.275	0.560667
	hsa-miR-1276	0.34138	0.1182	0.2753	0.560194
	hsa-miR-567	0.32734	0.1137	0.2768	0.557834
	hsa-miR-422a	0.33774	0.1175	0.2779	0.556111
	hsa-miR-3928	0.33072	0.1154	0.2791	0.55424
	hsa-miR-572	0.31434	0.1101	0.2807	0.551758
	hsa-miR-409-3p	0.36218	0.1268	0.2809	0.551448
	hsa-miR-561-3p	0.29796	0.1045	0.2817	0.550213
	hsa-miR-568	0.29198	0.1025	0.2819	0.549905
	hsa-miR-27a-3p	0.33046	0.1163	0.2831	0.54806
	hsa-miR-218-5p	0.35568	0.1252	0.2832	0.547907
	hsa-miR-1292	0.33306	0.1173	0.2837	0.547141
	hsa-miR-129-2-3p	0.32032	0.113	0.2842	0.546376
	hsa-miR-2114-5p	0.3328	0.118	0.2864	0.543027
	hsa-miR-423-3p	0.35256	0.1249	0.2864	0.543027
	hsa-miR-28-3p	0.3796	0.1346	0.2866	0.542724
	hsa-miR-631	0.36062	0.1279	0.2871	0.541967
	hsa-miR-517c-3p+hsa-miR-519a-3p	0.3406	0.121	0.2876	0.541211
	hsa-miR-181c-5p	0.286	0.1017	0.288	0.540608
	hsa-miR-188-5p	0.58344	0.2074	0.288	0.540608
	hsa-miR-4286	0.40768	0.1451	0.2884	0.540005
	hsa-miR-875-3p	0.34762	0.1237	0.2886	0.539704
	hsa-miR-299-3p	0.34918	0.1243	0.2886	0.539704
	hsa-miR-508-3p	0.28704	0.1022	0.2889	0.539252
	hsa-miR-1298	0.38922	0.1388	0.2893	0.538652
	hsa-miR-105-5p	0.30914	0.1104	0.2902	0.537303
	hsa-miR-205-5p	0.35048	0.1256	0.2916	0.535212
	hsa-miR-588	0.34554	0.1238	0.2918	0.534915
	hsa-miR-3934	0.43108	0.155	0.2931	0.532984
	hsa-miR-199b-5p	0.28912	0.1039	0.2933	0.532688
	hsa-miR-548c-5p	0.43316	0.1558	0.2934	0.53254
	hsa-miR-1295a	0.3601	0.1295	0.2935	0.532392
	hsa-miR-620	0.27872	0.1006	0.2949	0.530325
	hsa-miR-628-5p	0.34736	0.1254	0.295	0.530178
	hsa-miR-2113	0.33124	0.1197	0.2956	0.529296
	hsa-miR-548a-3p	0.32396	0.1171	0.2957	0.529149
	hsa-miR-613	0.31096	0.1126	0.2964	0.528122
	hsa-miR-518a-3p	0.32318	0.1172	0.2973	0.526805
	hsa-miR-449b-5p	0.3003	0.1091	0.2981	0.525638
	hsa-miR-4458	0.3887	0.1414	0.2986	0.52491
	hsa-miR-1225-5p	0.40222	0.1465	0.2994	0.523748
	hsa-miR-943	0.36738	0.1339	0.2998	0.523168
	hsa-miR-1912	0.37232	0.1357	0.2999	0.523024
	hsa-miR-875-5p	0.33488	0.1222	0.3002	0.522589
	hsa-miR-503	0.37362	0.1363	0.3003	0.522445
	hsa-miR-652-3p	0.37518	0.1374	0.302	0.519993
	hsa-miR-628-3p	0.286	0.1049	0.3025	0.519275
	hsa-miR-581	0.3718	0.1363	0.3025	0.519275
	hsa-miR-513a-5p	0.34996	0.1294	0.3065	0.51357
	hsa-miR-1910	0.29302	0.1085	0.3072	0.512579
	hsa-miR-433	0.3302	0.1222	0.3072	0.512579
	hsa-miR-573	0.30186	0.1121	0.3087	0.510463
	hsa-miR-1972	0.35412	0.1316	0.3088	0.510323
	hsa-miR-32-5p	0.41834	0.1558	0.3097	0.509059
	hsa-miR-526b-5p	0.33566	0.1252	0.3108	0.507519
	hsa-miR-337-5p	0.38636	0.1442	0.3109	0.507379
	hsa-miR-548ag	0.32162	0.1203	0.3118	0.506124
	hsa-miR-1234	0.4108	0.1535	0.3118	0.506124
	hsa-miR-487b	0.34398	0.1288	0.3125	0.50515
	hsa-miR-1287	0.38818	0.1454	0.3125	0.50515
	hsa-miR-134	0.30706	0.1151	0.3129	0.504594
	hsa-miR-636	0.28262	0.1062	0.3139	0.503209
	hsa-miR-548x-3p	0.3627	0.1363	0.3144	0.502517
	hsa-miR-190a	0.30264	0.1138	0.3146	0.502241
	hsa-miR-3185	0.32474	0.1224	0.3155	0.501001
	hsa-miR-520f	0.3666	0.1384	0.3162	0.500038
	hsa-miR-1913	0.3003	0.1133	0.3163	0.499901
	hsa-miR-495	0.45266	0.171	0.3166	0.499489
	hsa-miR-522-3p	0.2938	0.1112	0.3178	0.497846
	hsa-miR-514b-3p	0.3419	0.1295	0.318	0.497573
	hsa-miR-183-5p	0.37518	0.1422	0.3183	0.497163
	hsa-miR-1200	0.33878	0.1285	0.3186	0.496754
	hsa-miR-4451	0.34814	0.1321	0.3189	0.496345
	hsa-miR-211-5p	0.29146	0.1108	0.3199	0.494986
	hsa-miR-9-5p	0.26052	0.09912	0.32	0.49485
	hsa-miR-4425	0.33852	0.1291	0.321	0.493495
	hsa-miR-1258	0.32292	0.1231	0.3213	0.493089
	hsa-miR-582-5p	0.32058	0.1223	0.3215	0.492819
	hsa-miR-548y	0.35594	0.1359	0.3218	0.492414
	hsa-miR-558	0.3146	0.1202	0.322	0.492144
	hsa-miR-769-3p	0.3198	0.1229	0.3247	0.488518
	hsa-miR-877-5p	0.31928	0.1227	0.3248	0.488384
	hsa-miR-152	0.36946	0.1425	0.3268	0.485718
	hsa-miR-301b	0.33332	0.1288	0.3275	0.484789
	hsa-miR-630	0.41626	0.1609	0.3276	0.484656
	hsa-miR-596	0.32812	0.1269	0.3278	0.484391
	hsa-miR-421	0.34502	0.1334	0.3278	0.484391
	hsa-miR-30c-5p	0.32552	0.126	0.3285	0.483465
	hsa-miR-612	0.5005	0.1939	0.3288	0.483068
	hsa-miR-637	0.31564	0.1224	0.3289	0.482936
	hsa-miR-7-5p	0.32396	0.1259	0.3302	0.481223
	hsa-miR-548p	0.34606	0.1352	0.3326	0.478078
	hsa-miR-876-5p	0.32006	0.125	0.3327	0.477947
	hsa-miR-31-5p	0.30732	0.1202	0.3334	0.477034
	hsa-miR-1538	0.29926	0.1173	0.3344	0.475734
	hsa-miR-543	0.33748	0.1325	0.3349	0.475085
	hsa-miR-890	0.31824	0.125	0.3354	0.474437
	hsa-miR-153	0.251472	0.09896	0.3362	0.473402
	hsa-miR-2110	0.30966	0.1221	0.337	0.47237
	hsa-miR-1279	0.28548	0.1127	0.3378	0.47134
	hsa-miR-1290	0.234988	0.09307	0.3393	0.469416
	hsa-miR-520d-3p	0.30862	0.1224	0.3398	0.468777
	hsa-miR-1184	0.31746	0.1269	0.3435	0.464073
	hsa-miR-720	-0.19747	0.07894	0.3437	0.46382
	hsa-miR-3151	0.29172	0.1167	0.3437	0.46382
	hsa-miR-3164	0.28288	0.1132	0.3438	0.463694
	hsa-miR-520b	0.30628	0.1226	0.3442	0.463189
	hsa-miR-646	0.33358	0.1336	0.3445	0.462811
	hsa-miR-361-3p	0.44278	0.1776	0.3453	0.461803
	hsa-miR-378c	0.30732	0.1233	0.3454	0.461678
	hsa-miR-548b-3p	0.27326	0.1097	0.3456	0.461426
	hsa-miR-1299	0.30108	0.1209	0.3457	0.461301
	hsa-miR-191-5p	0.34736	0.1396	0.3461	0.460798
	hsa-miR-328	0.3302	0.1334	0.3486	0.457673
	hsa-miR-129-5p	0.26676	0.1078	0.3488	0.457424
	hsa-miR-3200-3p	0.247104	0.1001	0.3499	0.456056
	hsa-miR-664-3p	0.31564	0.1278	0.35	0.455932
	hsa-miR-194-5p	0.31902	0.1295	0.3509	0.454817
	hsa-miR-668	0.31564	0.1285	0.3524	0.452964
	hsa-miR-3127-5p	0.2899	0.1186	0.3545	0.450384
	hsa-miR-130a-3p	0.155402	0.06375	0.3559	0.448672
	hsa-miR-519d	0.35074	0.144	0.3561	0.448428
	hsa-miR-22-3p	0.35412	0.1459	0.3579	0.446238
	hsa-miR-548w	0.30706	0.1268	0.3589	0.445027
	hsa-miR-610	0.254462	0.1052	0.3597	0.44406
	hsa-miR-501-3p	0.28314	0.1172	0.36	0.443697
	hsa-miR-1468	0.2756	0.1142	0.361	0.442493
	hsa-miR-432-5p	0.30862	0.1283	0.3621	0.441171
	hsa-miR-619	0.28054	0.1167	0.3626	0.440572
	hsa-miR-378f	0.2977	0.1239	0.3628	0.440333
	hsa-miR-196b-5p	0.2795	0.1173	0.3666	0.435808
	hsa-miR-548i	0.28366	0.1191	0.3668	0.435571
	hsa-miR-659-3p	0.30446	0.128	0.3678	0.434388
	hsa-miR-297	0.43576	0.1837	0.3688	0.433209
	hsa-miR-1204	0.26806	0.113	0.3689	0.433091
	hsa-miR-299-5p	0.2548	0.1076	0.3698	0.432033
	hsa-miR-937	0.30784	0.13	0.3698	0.432033
	hsa-miR-378e	0.43966	0.1858	0.37	0.431798
	hsa-miR-148b-3p	0.36816	0.1565	0.3728	0.428524
	hsa-miR-3184-5p	0.32396	0.1381	0.3742	0.426896
	hsa-miR-1537	0.29042	0.1242	0.3755	0.42539
	hsa-miR-509-3-5p	0.2912	0.1245	0.3757	0.425159
	hsa-miR-339-5p	0.26156	0.1121	0.3769	0.423774
	hsa-miR-378d	0.29146	0.1251	0.3772	0.423428
	hsa-let-7f-5p	0.3978	0.1709	0.3777	0.422853
	hsa-miR-19b-3p	0.149552	0.06437	0.3786	0.421819
	hsa-miR-1282	0.26312	0.1135	0.3797	0.420559
	hsa-miR-345-5p	0.258388	0.1115	0.3798	0.420445
	hsa-miR-10a-5p	0.31122	0.1345	0.3805	0.419645
	hsa-miR-29c-3p	0.3367	0.1459	0.382	0.417937
	hsa-miR-516a-5p	0.26572	0.1158	0.3845	0.415104
	hsa-miR-374a-5p	0.39416	0.172	0.3852	0.414314
	hsa-miR-1260b	0.28782	0.1257	0.3854	0.414088
	hsa-miR-1277-3p	0.36218	0.1582	0.3856	0.413863
	hsa-miR-1270	0.32344	0.1414	0.3861	0.4133
	hsa-miR-761	0.40144	0.1756	0.3863	0.413075
	hsa-miR-182-5p	0.26364	0.1154	0.3866	0.412738
	hsa-miR-99a-5p	0.31538	0.1382	0.3871	0.412177
	hsa-miR-1289	0.30966	0.1363	0.389	0.41005
	hsa-miR-548ae	0.248976	0.1096	0.3893	0.409716
	hsa-miR-708-5p	0.27612	0.1218	0.3902	0.408713
	hsa-miR-599	0.256568	0.1132	0.3903	0.408601
	hsa-miR-140-5p	0.37076	0.1637	0.3905	0.408379
	hsa-miR-373-3p	0.240058	0.1064	0.3924	0.406271
	hsa-miR-10b-5p	0.29666	0.132	0.3941	0.404394
	hsa-miR-200c-3p	0.28678	0.128	0.3956	0.402744
	hsa-miR-323a-3p	0.26988	0.1205	0.3962	0.402086
	hsa-miR-1227	0.28392	0.127	0.3966	0.401647
	hsa-miR-376a-3p	0.36218	0.1621	0.3969	0.401319
	hsa-miR-632	0.2613	0.117	0.3973	0.400881
	hsa-miR-643	0.26234	0.1176	0.3974	0.400772
	hsa-miR-650	0.286	0.1281	0.3974	0.400772
	hsa-miR-597	0.228254	0.1025	0.3983	0.39979
	hsa-miR-489	0.34138	0.1533	0.3985	0.399572
	hsa-miR-550b-3p	0.34164	0.1534	0.3985	0.399572
	hsa-miR-488-3p	0.256906	0.1155	0.3992	0.398809
	hsa-miR-548d-3p	0.27118	0.1223	0.4002	0.397723
	hsa-miR-520a-3p	0.259402	0.117	0.4007	0.397181
	hsa-miR-675-5p	0.27482	0.124	0.4007	0.397181
	hsa-miR-125b-5p	0.45214	0.2041	0.401	0.396856
	hsa-miR-148a-3p	0.29692	0.1341	0.4013	0.396531
	hsa-miR-1250	0.26962	0.1223	0.4032	0.394479
	hsa-miR-371a-3p	0.39442	0.1796	0.4051	0.392438
	hsa-miR-1273c	0.30238	0.1387	0.4083	0.389021
	hsa-miR-744-5p	0.255658	0.1174	0.4088	0.388489
	hsa-miR-151a-3p	0.3731	0.1721	0.4111	0.386053
	hsa-miR-136-5p	0.235794	0.1089	0.4116	0.385525
	hsa-miR-548aa	0.3406	0.1574	0.4116	0.385525
	hsa-miR-570-3p	0.30992	0.1438	0.4136	0.383419
	hsa-miR-1249	0.2717	0.1262	0.4141	0.382895
	hsa-miR-1224-5p	0.26494	0.1233	0.415	0.381952
	hsa-miR-204-5p	0.257972	0.1205	0.4169	0.379968
	hsa-miR-449a	0.238966	0.1117	0.417	0.379864
	hsa-miR-377-3p	0.29588	0.1384	0.4176	0.37924
	hsa-miR-1203	0.242606	0.1143	0.4207	0.376027
	hsa-miR-92b-3p	0.251992	0.1199	0.4253	0.371305
	hsa-miR-4284	0.255372	0.1225	0.429	0.367543
	hsa-miR-374b-5p	0.36686	0.1764	0.43	0.366532
	hsa-miR-516b-5p	0.254176	0.1229	0.4326	0.363913
	hsa-miR-521	0.228722	0.1109	0.4339	0.36261
	hsa-miR-127-3p	0.2951	0.1438	0.436	0.360514
	hsa-let-7e-5p	0.26286	0.1281	0.4364	0.360115
	hsa-miR-23b-3p	0.31668	0.1549	0.4379	0.358625
	hsa-miR-130b-3p	0.26416	0.1297	0.4394	0.35714
	hsa-miR-340-5p	0.245362	0.121	0.4414	0.355168
	hsa-miR-195-5p	0.257322	0.1272	0.4427	0.35389
	hsa-miR-145-5p	0.21645	0.1071	0.443	0.353596
	hsa-miR-450a-5p	0.27872	0.1379	0.4432	0.3534
	hsa-miR-125a-3p	0.247156	0.1225	0.4438	0.352813
	hsa-miR-497-5p	0.198016	0.09868	0.4463	0.350373
	hsa-miR-4454	-0.137228	0.06862	0.4479	0.348819
	hsa-miR-1280	0.255892	0.1284	0.4495	0.34727
	hsa-miR-93-5p	0.213928	0.1075	0.4499	0.346884
	hsa-miR-181a-5p	0.249912	0.1264	0.4529	0.343998
	hsa-miR-216b	0.224952	0.1142	0.4546	0.342371
	hsa-miR-331-3p	0.28392	0.1451	0.4578	0.339324
	hsa-miR-1301	0.235794	0.1206	0.4581	0.33904
	hsa-miR-885-3p	0.239148	0.1224	0.4581	0.33904
	hsa-miR-766-3p	0.258362	0.1322	0.4582	0.338945
	hsa-miR-371b-3p	0.215072	0.1103	0.4591	0.338093
	hsa-miR-486-3p	0.27898	0.1437	0.4609	0.336393
	hsa-miR-485-3p	0.229268	0.1181	0.4612	0.336111
	hsa-miR-98	0.2821	0.1461	0.4637	0.333763
	hsa-miR-1	0.242034	0.126	0.4659	0.331707
	hsa-miR-335-5p	0.259194	0.1352	0.4666	0.331055
	hsa-miR-107	0.3432	0.18	0.469	0.328827
	hsa-miR-1305	0.23335	0.1228	0.4707	0.327256
	hsa-miR-548ai	0.236912	0.1256	0.4737	0.324497
	hsa-miR-621	0.231348	0.1227	0.474	0.324222
	hsa-miR-320b	0.229476	0.1219	0.4747	0.323581
	hsa-miR-199a-5p	0.34008	0.1808	0.475	0.323306
	hsa-miR-346	0.235612	0.1258	0.4768	0.321664
	hsa-miR-193a-5p	0.19864	0.1062	0.4773	0.321209
	hsa-miR-29a-3p	0.2639	0.1414	0.4786	0.320027
	hsa-miR-455-3p	0.191828	0.1028	0.4787	0.319937
	hsa-miR-661	0.204022	0.1095	0.4792	0.319483
	hsa-miR-559	0.226174	0.1222	0.482	0.316953
	hsa-miR-1264	0.250302	0.1352	0.482	0.316953
	hsa-miR-1207-3p	0.213512	0.1154	0.4823	0.316683
	hsa-miR-548m	0.216346	0.1177	0.485	0.314258
	hsa-miR-595	0.205478	0.1129	0.4892	0.310514
	hsa-miR-18a-5p	0.27456	0.1516	0.4915	0.308476
	hsa-miR-593-3p	0.220012	0.1222	0.4941	0.306185
	hsa-miR-202-3p	0.191178	0.1063	0.4945	0.305834
	hsa-miR-1246	-0.39624	0.2205	0.4947	0.305658
	hsa-miR-1304-5p	0.210002	0.1181	0.4991	0.301812
	hsa-miR-518e-3p	0.200408	0.1134	0.5017	0.299556
	hsa-miR-26a-5p	0.31642	0.1817	0.5079	0.294222
	hsa-miR-221-3p	0.26702	0.1534	0.5084	0.293794
	hsa-miR-513c-5p	0.174096	0.1002	0.5091	0.293197
	hsa-miR-518b	0.251134	0.1446	0.5094	0.292941
	hsa-miR-539-5p	0.19838	0.1143	0.5097	0.292685
	hsa-miR-150-5p	0.161642	0.09389	0.5129	0.289967
	hsa-miR-151a-5p	0.231816	0.1347	0.5132	0.289713
	hsa-miR-99b-5p	0.26962	0.1596	0.5208	0.283329
	hsa-miR-296-3p	0.141596	0.08405	0.522	0.282329
	hsa-miR-382-5p	0.238732	0.1426	0.5245	0.280255
	hsa-miR-4484	0.171912	0.104	0.5297	0.27597
	hsa-miR-940	0.187018	0.1132	0.53	0.275724
	hsa-miR-361-5p	0.27066	0.1645	0.5316	0.274415
	hsa-miR-365a-3p	0.166686	0.1039	0.5418	0.266161
	hsa-miR-142-3p	0.134108	0.08402	0.5439	0.264481
	hsa-miR-379-5p	0.187928	0.1178	0.5442	0.264241
	hsa-miR-548ac	0.191776	0.1209	0.5466	0.26233
	hsa-miR-363-3p	-0.159822	0.1022	0.5526	0.257589
	hsa-miR-378a-3p+hsa-miR-378i	0.21333	0.137	0.5538	0.256647
	hsa-miR-374c-5p	0.167466	0.109	0.5592	0.252433
	hsa-miR-4508	0.174278	0.1145	0.5627	0.249723
	hsa-let-7a-5p	0.229138	0.1533	0.5697	0.244354
	hsa-miR-555	0.178386	0.1217	0.5771	0.238749
	hsa-miR-642b-3p	0.118248	0.081	0.5787	0.237547
	hsa-miR-1253	-0.079378	0.05457	0.5804	0.236273
	hsa-miR-301a-3p	0.2067	0.1461	0.5903	0.228927
	hsa-miR-324-5p	0.194922	0.1402	0.5969	0.224098
	hsa-miR-146a-5p	0.192712	0.1387	0.5971	0.223953
	hsa-miR-551a	0.143312	0.1043	0.6009	0.221198
	hsa-miR-199a-3p+hsa-miR-199b-3p	0.22789	0.1663	0.602	0.220404
	hsa-miR-34a-5p	0.141492	0.105	0.6079	0.216168
	hsa-miR-514b-5p	0.20293	0.1525	0.6125	0.212894
	hsa-miR-196a-5p	0.137436	0.1049	0.618	0.209012
	hsa-miR-320e	-0.061568	0.04842	0.6284	0.201764
	hsa-miR-144-3p	0.09815	0.07737	0.6291	0.20128
	hsa-miR-423-5p	0.192894	0.1521	0.6293	0.201142
	hsa-miR-1273g-5p	0.15405	0.1306	0.6533	0.184887
	hsa-miR-451a	0.075556	0.06442	0.6552	0.183626
	hsa-miR-26b-5p	0.20878	0.1781	0.6552	0.183626
	hsa-miR-184	0.10218	0.0927	0.6746	0.170954
	hsa-miR-125a-5p	0.177242	0.1612	0.6753	0.170503
	hsa-miR-513b	0.127556	0.1194	0.6842	0.164817
	hsa-miR-24-3p	0.17979	0.1721	0.6907	0.160711
	hsa-miR-106b-5p	0.096356	0.09229	0.6908	0.160648
	hsa-miR-331-5p	0.094198	0.09025	0.691	0.160522
	hsa-let-7i-5p	0.190632	0.1834	0.6922	0.159768
	hsa-let-7d-5p	0.189722	0.1868	0.6988	0.155647
	hsa-miR-29b-3p	0.16783	0.1761	0.7165	0.144784
	hsa-miR-506-3p	0.10218	0.1135	0.7315	0.135786
	hsa-miR-326	0.084422	0.09917	0.7456	0.127494
	hsa-miR-15a-5p	0.065858	0.08287	0.762	0.118045
	hsa-miR-92a-3p	0.112502	0.1419	0.7625	0.11776
	hsa-miR-25-3p	0.045448	0.06856	0.8004	0.0966929
	hsa-miR-23a-3p	0.056836	0.09351	0.8167	0.0879374
	hsa-miR-500a-5p+hsa-miR-501-5p	0.042146	0.07371	0.8275	0.082232
	hsa-miR-1271-5p	-0.062712	0.1149	0.8351	0.0782615
	hsa-let-7g-5p	-0.033124	0.07108	0.859	0.0660068
	hsa-miR-30d-5p	-0.040768	0.09373	0.8682	0.0613802
	hsa-miR-544b	-0.040092	0.09455	0.8716	0.0596828
	hsa-miR-140-3p	0.049478	0.1214	0.8765	0.0572481
	hsa-miR-15b-5p	0.03107	0.07746	0.8784	0.0563077
	hsa-miR-520g	0.033982	0.08491	0.8787	0.0561594
	hsa-miR-223-3p	0.033774	0.08563	0.8804	0.05532
	hsa-miR-126-3p	0.030888	0.08085	0.8842	0.0534495
	hsa-miR-1229	0.03354	0.1116	0.9087	0.0415795
	hsa-let-7b-5p	0.03939	0.1317	0.9092	0.0413406
	hsa-miR-30a-5p	0.021307	0.1075	0.9397	0.0270108
	hsa-miR-16-5p	0.0162994	0.08236	0.9398	0.0269646
	hsa-miR-197-3p	0.01729	0.1495	0.9648	0.0155627
	hsa-miR-30b-5p	0.0151476	0.1503	0.9693	0.0135418
	hsa-miR-342-3p	0.0065442	0.075	0.9735	0.011664
	hsa-miR-27b-3p	-0.005226	0.1486	0.9893	0.00467199
1-month
	hsa-miR-520d-5p+hsa-miR-518a-5p+hsa-miR-527	0.798018	0.1025	0.0025	2.60206
	hsa-miR-579	-0.0712078	0.01064	0.008	2.09691
	hsa-miR-378e	1.03908	0.2041	0.039	1.40894
	hsa-miR-508-5p	0.681385	0.1418	0.0505	1.29671
	hsa-miR-574-5p	0.657539	0.144	0.0623	1.20551
	hsa-miR-563	0.756937	0.1675	0.0649	1.18776
	hsa-miR-548b-5p	0.426633	0.09526	0.0671	1.17328
	hsa-miR-1283	-0.181962	0.0401	0.0672	1.17263
	hsa-miR-143-3p	-0.181962	0.0401	0.0672	1.17263
	hsa-miR-155-5p	-0.181962	0.0401	0.0672	1.17263
	hsa-miR-337-3p	0.489199	0.1108	0.071	1.14874
	hsa-miR-450b-3p	0.622832	0.1414	0.0715	1.14569
	hsa-miR-1257	0.616929	0.1401	0.0716	1.14509
	hsa-miR-671-5p	0.562154	0.1344	0.0863	1.06399
	hsa-miR-570-3p	0.67076	0.1605	0.0866	1.06248
	hsa-miR-653	0.526503	0.1282	0.0918	1.03716
	hsa-miR-1245b-3p	0.612916	0.1515	0.0967	1.01457
	hsa-miR-3123	0.594028	0.1476	0.0981	1.00833
	hsa-miR-302e	0.547516	0.1372	0.101	0.995679
	hsa-miR-516a-3p	0.637706	0.161	0.1035	0.98506
	hsa-miR-631	0.567821	0.147	0.112	0.950782
	hsa-miR-4792	0.553418	0.1436	0.1128	0.947691
	hsa-miR-542-3p	0.661316	0.1717	0.1128	0.947691
	hsa-miR-499a-3p	0.565223	0.1472	0.114	0.943095
	hsa-miR-582-3p	0.557904	0.1476	0.1194	0.922996
	hsa-miR-767-3p	0.56239	0.1497	0.1218	0.914353
	hsa-miR-193b-3p	0.577265	0.1543	0.1231	0.909742
	hsa-miR-3192	0.527211	0.1419	0.1257	0.900665
	hsa-miR-887	0.690829	0.1891	0.132	0.879426
	hsa-miR-548d-3p	0.507379	0.1407	0.1369	0.863597
	hsa-miR-606	0.485185	0.1361	0.1411	0.850473
	hsa-miR-411-5p	0.504074	0.1424	0.1438	0.842241
	hsa-miR-556-5p	0.474561	0.1342	0.1444	0.840433
	hsa-miR-369-5p	0.489435	0.14	0.1488	0.827397
	hsa-miR-889	0.507615	0.1453	0.149	0.826814
	hsa-miR-4431	0.377288	0.1087	0.1516	0.819301
	hsa-miR-515-5p	0.51517	0.1492	0.1538	0.813044
	hsa-miR-802	0.542794	0.1579	0.1554	0.808549
	hsa-miR-132-3p	0.545863	0.159	0.156	0.806875
	hsa-miR-504	0.414355	0.121	0.157	0.8041
	hsa-miR-1263	0.429938	0.1265	0.16	0.79588
	hsa-miR-635	0.559557	0.1656	0.1624	0.789414
	hsa-miR-34c-3p	0.488727	0.1448	0.1629	0.788079
	hsa-miR-296-5p	0.387204	0.1148	0.1632	0.78728
	hsa-miR-502-5p	0.503837	0.1501	0.1651	0.782253
	hsa-miR-96-5p	0.485658	0.145	0.166	0.779892
	hsa-miR-1248	0.524614	0.1567	0.1662	0.779369
	hsa-miR-217	0.432771	0.1302	0.169	0.772113
	hsa-miR-3168	0.460867	0.1387	0.1693	0.771343
	hsa-miR-1289	0.525795	0.1587	0.1705	0.768276
	hsa-miR-525-5p	0.458978	0.1386	0.1707	0.767766
	hsa-miR-1973	0.482588	0.1463	0.1723	0.763715
	hsa-miR-1225-5p	0.568293	0.1725	0.1728	0.762456
	hsa-miR-3187-3p	0.540433	0.1644	0.1738	0.75995
	hsa-miR-499b-3p	0.435368	0.1333	0.1765	0.753255
	hsa-miR-219-1-3p	0.429466	0.1319	0.178	0.74958
	hsa-miR-1284	0.520601	0.1601	0.1782	0.749092
	hsa-miR-548a-5p	0.477158	0.1469	0.1787	0.747875
	hsa-miR-638	0.469131	0.1449	0.1801	0.744486
	hsa-miR-770-5p	0.501713	0.155	0.1804	0.743763
	hsa-miR-216a	0.505962	0.1566	0.1809	0.742561
	hsa-miR-888-5p	0.4637	0.1439	0.1822	0.739452
	hsa-miR-212-3p	0.499824	0.1551	0.1823	0.739213
	hsa-miR-1255b-5p	0.499115	0.1558	0.1847	0.733533
	hsa-miR-1273e	0.441979	0.1382	0.1853	0.732125
	hsa-miR-376c	0.484477	0.1516	0.1856	0.731422
	hsa-miR-591	0.392398	0.1228	0.1857	0.731188
	hsa-miR-19a-3p	0.512337	0.1604	0.1858	0.730954
	hsa-miR-1251	0.496518	0.1554	0.1859	0.730721
	hsa-miR-494	0.525323	0.1647	0.1865	0.729321
	hsa-miR-554	0.419314	0.1322	0.1887	0.724228
	hsa-miR-3141	0.454965	0.1437	0.1895	0.722391
	hsa-miR-7-5p	0.462992	0.1467	0.1909	0.719194
	hsa-miR-483-5p	0.438202	0.1389	0.1911	0.718739
	hsa-miR-1914-5p	0.474089	0.1511	0.1935	0.713319
	hsa-miR-492	0.456145	0.1458	0.1949	0.710188
	hsa-miR-586	0.432063	0.1385	0.1962	0.707301
	hsa-miR-154-5p	0.39169	0.1261	0.198	0.703335
	hsa-miR-1272	0.50124	0.1617	0.1988	0.701584
	hsa-miR-139-3p	0.474561	0.155	0.2041	0.690157
	hsa-miR-19b-3p	0.225287	0.07363	0.2047	0.688882
	hsa-miR-149-5p	0.46252	0.1515	0.2057	0.686766
	hsa-miR-892b	0.508559	0.1666	0.2057	0.686766
	hsa-miR-372	0.493449	0.1618	0.2059	0.686344
	hsa-miR-2278	0.463228	0.1521	0.2066	0.68487
	hsa-miR-647	0.501949	0.165	0.2071	0.68382
	hsa-miR-409-5p	0.460867	0.1519	0.2083	0.681311
	hsa-miR-936	0.466534	0.154	0.209	0.679854
	hsa-miR-3144-5p	0.36808	0.1223	0.2117	0.674279
	hsa-miR-544a	0.497935	0.1655	0.212	0.673664
	hsa-miR-363-3p	-0.355803	0.1182	0.2124	0.672845
	hsa-miR-512-5p	0.478103	0.159	0.2124	0.672845
	hsa-miR-1238	0.574904	0.1914	0.2128	0.672028
	hsa-miR-1252	0.5291	0.1763	0.2132	0.671213
	hsa-miR-1185-5p	0.508323	0.1695	0.2133	0.671009
	hsa-miR-302d-3p	0.714203	0.2382	0.2136	0.670399
	hsa-miR-33a-5p	0.4807	0.1605	0.2141	0.669383
	hsa-miR-577	0.412703	0.1378	0.2143	0.668978
	hsa-miR-3190-5p	0.397356	0.134	0.2186	0.66035
	hsa-miR-362-5p	0.444576	0.1503	0.2196	0.658368
	hsa-miR-1253	-0.187818	0.06353	0.2204	0.656788
	hsa-miR-34b-3p	0.379177	0.129	0.2226	0.652475
	hsa-miR-3178	0.343998	0.1172	0.2231	0.6515
	hsa-miR-3605-5p	0.42616	0.1458	0.2252	0.647432
	hsa-miR-33b-5p	0.38201	0.1313	0.227	0.643974
	hsa-miR-580	0.467242	0.1611	0.2284	0.641304
	hsa-miR-493-3p	0.451895	0.1566	0.231	0.636388
	hsa-miR-320a	0.444576	0.1542	0.2314	0.635637
	hsa-miR-892a	0.437257	0.1517	0.2314	0.635637
	hsa-miR-485-5p	0.407036	0.1413	0.2316	0.635261
	hsa-miR-103a-3p	0.34565	0.1203	0.2327	0.633204
	hsa-miR-3614-5p	0.542086	0.1887	0.2327	0.633204
	hsa-miR-875-3p	0.416716	0.1459	0.2355	0.628009
	hsa-miR-483-3p	0.414592	0.1458	0.2375	0.624336
	hsa-miR-618	0.430174	0.1513	0.2376	0.624154
	hsa-miR-581	0.456617	0.1609	0.2385	0.622512
	hsa-miR-4521	0.317082	0.1119	0.239	0.621602
	hsa-miR-124-3p	0.40137	0.1417	0.2392	0.621239
	hsa-miR-128	0.419314	0.1483	0.2401	0.619608
	hsa-miR-1233	0.455909	0.162	0.2424	0.615467
	hsa-miR-758	0.421202	0.1499	0.243	0.614394
	hsa-miR-302c-3p	0.388857	0.1385	0.2434	0.613679
	hsa-miR-29c-3p	0.480227	0.1717	0.2451	0.610657
	hsa-miR-378c	0.414592	0.1484	0.2458	0.609418
	hsa-miR-602	0.374219	0.1342	0.2467	0.607831
	hsa-miR-627	0.515406	0.1853	0.2478	0.605899
	hsa-miR-605	0.438438	0.1584	0.2499	0.602234
	hsa-miR-188-3p	0.366191	0.1323	0.2502	0.601713
	hsa-miR-2052	0.425452	0.1538	0.2502	0.601713
	hsa-miR-523-3p	0.399717	0.1447	0.2508	0.600672
	hsa-miR-380-3p	0.390037	0.1413	0.2515	0.599462
	hsa-miR-452-5p	0.3584	0.1299	0.2516	0.599289
	hsa-miR-542-5p	0.393107	0.1426	0.2519	0.598772
	hsa-miR-548t-5p	0.398537	0.1447	0.2525	0.597739
	hsa-miR-431-5p	0.397356	0.1445	0.253	0.596879
	hsa-miR-345-5p	0.36383	0.1324	0.2534	0.596193
	hsa-miR-1205	0.456381	0.1667	0.2551	0.59329
	hsa-miR-576-3p	0.375871	0.1375	0.2557	0.592269
	hsa-miR-625-5p	0.413883	0.1514	0.2558	0.592099
	hsa-miR-1294	0.430646	0.1578	0.2566	0.590743
	hsa-miR-3180	0.42616	0.1562	0.2568	0.590405
	hsa-miR-95	0.470075	0.1724	0.2569	0.590236
	hsa-miR-1827	0.585764	0.2153	0.2581	0.588212
	hsa-miR-1915-3p	0.437493	0.161	0.2586	0.587371
	hsa-miR-384	0.369024	0.1359	0.259	0.5867
	hsa-miR-224-5p	0.374691	0.1381	0.2594	0.58603
	hsa-miR-208b	0.407272	0.1503	0.26	0.585027
	hsa-miR-548ak	0.414119	0.1529	0.2602	0.584693
	hsa-miR-550a-5p	0.455437	0.1682	0.2602	0.584693
	hsa-miR-548am-3p	0.422619	0.1563	0.2607	0.583859
	hsa-miR-519d	0.458742	0.1704	0.2629	0.580209
	hsa-miR-369-3p	0.402314	0.1508	0.2671	0.573326
	hsa-miR-934	0.418369	0.1569	0.2675	0.572676
	hsa-miR-1323	0.4722	0.1774	0.2682	0.571541
	hsa-miR-520a-5p	0.353914	0.1335	0.2703	0.568154
	hsa-miR-515-3p	0.397592	0.1507	0.2724	0.564793
	hsa-miR-298	0.310944	0.1183	0.2743	0.561774
	hsa-miR-514b-5p	0.466298	0.1784	0.2768	0.557834
	hsa-miR-1976	0.391926	0.1506	0.2789	0.554551
	hsa-miR-378b	0.347303	0.1336	0.2792	0.554085
	hsa-miR-1273f	0.394287	0.1519	0.28	0.552842
	hsa-miR-671-3p	0.29725	0.1147	0.2806	0.551912
	hsa-miR-4532	0.398065	0.1536	0.2807	0.551758
	hsa-miR-938	0.497935	0.1925	0.2818	0.550059
	hsa-miR-190b	0.32086	0.1242	0.2824	0.549135
	hsa-miR-371a-5p	0.36383	0.141	0.2829	0.548367
	hsa-miR-3175	0.433952	0.1688	0.2846	0.545765
	hsa-miR-1182	0.329832	0.1284	0.2852	0.54485
	hsa-miR-192-5p	0.43891	0.171	0.2854	0.544546
	hsa-miR-1266	0.358872	0.1399	0.2857	0.54409
	hsa-miR-1307-3p	0.396176	0.1549	0.287	0.542118
	hsa-miR-28-3p	0.410814	0.1606	0.287	0.542118
	hsa-miR-1908	0.39287	0.1539	0.2879	0.540758
	hsa-miR-4458	0.427813	0.1676	0.2881	0.540457
	hsa-miR-2053	0.461576	0.181	0.2883	0.540155
	hsa-miR-648	0.346359	0.1358	0.2883	0.540155
	hsa-miR-765	0.387912	0.1522	0.2887	0.539553
	hsa-miR-1234	0.470075	0.1845	0.2888	0.539403
	hsa-miR-1297	0.394995	0.1551	0.2888	0.539403
	hsa-miR-325	0.422619	0.1661	0.2896	0.538201
	hsa-miR-616-3p	0.335734	0.132	0.2896	0.538201
	hsa-miR-219-5p	0.414119	0.1637	0.292	0.534617
	hsa-miR-587	0.437021	0.1736	0.2946	0.530767
	hsa-miR-1267	0.476922	0.1895	0.2948	0.530473
	hsa-miR-2277-5p	0.380357	0.1514	0.2954	0.52959
	hsa-miR-3136-5p	0.331721	0.132	0.2956	0.529296
	hsa-miR-548v	0.391926	0.1562	0.2962	0.528415
	hsa-miR-371a-3p	0.535475	0.2135	0.2964	0.528122
	hsa-miR-520e	0.325818	0.1302	0.2975	0.526513
	hsa-miR-1291	0.399245	0.1596	0.2977	0.526221
	hsa-miR-3196	0.381774	0.1527	0.2977	0.526221
	hsa-miR-1258	0.364066	0.1458	0.2982	0.525492
	hsa-miR-3161	0.352733	0.1417	0.2997	0.523313
	hsa-miR-562	0.383899	0.1544	0.3006	0.522011
	hsa-miR-601	0.404912	0.1631	0.3012	0.521145
	hsa-miR-200a-3p	0.347067	0.1399	0.3013	0.521001
	hsa-miR-4488	0.382718	0.1544	0.3019	0.520137
	hsa-miR-1179	0.422855	0.1707	0.302	0.519993
	hsa-miR-552	0.397829	0.1615	0.3047	0.516128
	hsa-miR-1273d	0.407272	0.1654	0.3049	0.515843
	hsa-miR-541-3p	0.380829	0.1547	0.305	0.5157
	hsa-miR-655	0.438674	0.1781	0.305	0.5157
	hsa-miR-3131	0.38201	0.1553	0.3055	0.514989
	hsa-miR-891b	0.408925	0.1662	0.3055	0.514989
	hsa-miR-29a-3p	0.407036	0.1663	0.3079	0.51159
	hsa-miR-1246	-0.622832	0.2546	0.3082	0.511167
	hsa-miR-1260a	0.336679	0.1378	0.3087	0.510463
	hsa-miR-1275	0.401842	0.1646	0.3091	0.509901
	hsa-miR-136-5p	0.312596	0.128	0.3092	0.509761
	hsa-miR-624-3p	0.371149	0.1523	0.3099	0.508778
	hsa-miR-450b-5p	0.35533	0.146	0.3105	0.507938
	hsa-miR-642a-5p	0.374691	0.1541	0.311	0.50724
	hsa-miR-548ad	0.415064	0.1715	0.3132	0.504178
	hsa-miR-302b-3p	0.44316	0.1836	0.3147	0.502103
	hsa-miR-604	0.36383	0.151	0.3154	0.501138
	hsa-let-7c	0.420258	0.1747	0.3159	0.50045
	hsa-miR-193a-3p	0.352733	0.1467	0.3164	0.499764
	hsa-miR-488-3p	0.325818	0.1357	0.3168	0.499215
	hsa-miR-323b-5p	0.371858	0.1549	0.3171	0.498804
	hsa-miR-1245b-5p	0.396176	0.1653	0.318	0.497573
	hsa-miR-339-3p	0.344234	0.1442	0.3199	0.494986
	hsa-miR-519b-5p+hsa-miR-519c-5p	0.318735	0.1337	0.3204	0.494307
	hsa-miR-652-3p	0.389329	0.1635	0.3208	0.493766
	hsa-miR-578	0.419314	0.1762	0.3213	0.493089
	hsa-miR-148a-3p	0.375399	0.1579	0.3218	0.492414
	hsa-miR-769-3p	0.34872	0.1468	0.322	0.492144
	hsa-miR-199b-5p	0.295833	0.1246	0.3225	0.49147
	hsa-miR-1470	0.365719	0.1543	0.323	0.490797
	hsa-miR-556-3p	0.299139	0.1262	0.323	0.490797
	hsa-miR-614	0.431355	0.1821	0.3235	0.490126
	hsa-miR-320d	0.343053	0.1449	0.324	0.489455
	hsa-miR-548aa	0.439854	0.186	0.3244	0.488919
	hsa-miR-548aj-3p	0.33904	0.1435	0.3247	0.488518
	hsa-miR-367-3p	0.348247	0.1477	0.3257	0.487182
	hsa-miR-429	0.31118	0.1321	0.326	0.486782
	hsa-miR-876-5p	0.349192	0.1482	0.326	0.486782
	hsa-miR-499a-5p	0.359344	0.1526	0.3264	0.48625
	hsa-miR-449c-5p	0.376343	0.1599	0.3265	0.486117
	hsa-miR-455-3p	0.288514	0.1226	0.3268	0.485718
	hsa-miR-183-5p	0.396648	0.1689	0.3275	0.484789
	hsa-miR-3154	0.292292	0.1246	0.3282	0.483861
	hsa-miR-922	0.390273	0.1668	0.3292	0.48254
	hsa-miR-519e-3p	0.338567	0.1448	0.3296	0.482013
	hsa-miR-323b-3p	0.318499	0.1366	0.3313	0.479779
	hsa-miR-935	0.293236	0.1259	0.3315	0.479516
	hsa-miR-566	0.367608	0.158	0.332	0.478862
	hsa-miR-2113	0.337859	0.1453	0.3321	0.478731
	hsa-miR-650	0.35533	0.1527	0.3322	0.4786
	hsa-miR-634	0.348011	0.1501	0.3338	0.476514
	hsa-miR-520c-3p	0.355094	0.1538	0.3357	0.474049
	hsa-miR-361-5p	0.444812	0.1928	0.336	0.473661
	hsa-miR-323a-5p	0.332901	0.1443	0.3361	0.473531
	hsa-miR-612	0.532406	0.2309	0.3363	0.473273
	hsa-miR-147a	0.351789	0.1527	0.3366	0.472886
	hsa-miR-487b	0.35533	0.1545	0.3377	0.471469
	hsa-miR-4531	0.351553	0.153	0.3378	0.47134
	hsa-miR-526a+hsa-miR-520c-5p+hsa-miR-518d-5p	0.381774	0.1662	0.3382	0.470826
	hsa-miR-1302	0.338331	0.148	0.3405	0.467883
	hsa-miR-378g	0.32204	0.142	0.3443	0.463063
	hsa-miR-2116-5p	0.260654	0.115	0.3446	0.462685
	hsa-miR-1322	0.342345	0.1513	0.3452	0.461929
	hsa-miR-1911-5p	0.359344	0.1589	0.3457	0.461301
	hsa-miR-550b-3p	0.410814	0.1817	0.3457	0.461301
	hsa-miR-769-5p	0.46252	0.2049	0.3465	0.460297
	hsa-miR-589-5p	0.313541	0.1391	0.347	0.459671
	hsa-miR-760	0.327943	0.1454	0.347	0.459671
	hsa-miR-3182	0.415064	0.1842	0.3472	0.45942
	hsa-miR-767-5p	0.337151	0.1497	0.3474	0.45917
	hsa-miR-375	0.353914	0.1571	0.3475	0.459045
	hsa-miR-639	0.304097	0.1351	0.3477	0.458795
	hsa-miR-939	0.354386	0.1579	0.3492	0.456926
	hsa-miR-532-5p	0.343998	0.1536	0.3502	0.455684
	hsa-miR-4485	0.257821	0.1152	0.3505	0.455312
	hsa-miR-518a-3p	0.313305	0.14	0.3505	0.455312
	hsa-miR-520d-3p	0.326999	0.1462	0.3511	0.454569
	hsa-miR-142-5p	0.346359	0.1551	0.3515	0.454075
	hsa-miR-937	0.34872	0.1562	0.3517	0.453828
	hsa-miR-548c-5p	0.418133	0.1874	0.3519	0.453581
	hsa-miR-141-3p	0.401134	0.1798	0.3521	0.453334
	hsa-miR-607	0.34872	0.1564	0.3522	0.453211
	hsa-miR-548ab	0.292292	0.1311	0.3525	0.452841
	hsa-miR-302f	0.350845	0.1575	0.3527	0.452595
	hsa-miR-1208	0.418841	0.1882	0.3531	0.452102
	hsa-miR-576-5p	0.424508	0.191	0.3538	0.451242
	hsa-miR-455-5p	0.279542	0.1259	0.3544	0.450506
	hsa-miR-548k	0.381774	0.1724	0.3557	0.448916
	hsa-miR-941	0.329123	0.149	0.3567	0.447697
	hsa-miR-548n	0.369733	0.1675	0.3571	0.44721
	hsa-miR-30c-5p	0.333845	0.1513	0.3573	0.446967
	hsa-miR-151a-3p	0.454729	0.2064	0.3581	0.445996
	hsa-miR-1193	0.401134	0.1822	0.3583	0.445753
	hsa-miR-323a-3p	0.312833	0.1422	0.3584	0.445632
	hsa-miR-145-5p	0.276237	0.1258	0.3596	0.44418
	hsa-miR-381	0.317082	0.1445	0.3598	0.443939
	hsa-miR-548m	0.307638	0.1402	0.3598	0.443939
	hsa-miR-548f	0.296542	0.1352	0.3601	0.443577
	hsa-miR-548z	0.340928	0.1561	0.3623	0.440932
	hsa-miR-222-3p	0.521073	0.2389	0.3627	0.440452
	hsa-miR-548q	0.279778	0.1285	0.3634	0.439615
	hsa-miR-1226-3p	0.352969	0.1622	0.364	0.438899
	hsa-miR-138-5p	0.308111	0.1418	0.3642	0.43866
	hsa-miR-378h	0.33479	0.1543	0.3654	0.437231
	hsa-miR-571	0.306222	0.1419	0.3676	0.434624
	hsa-miR-2276	0.350372	0.1624	0.3678	0.434388
	hsa-miR-100-5p	0.277181	0.1287	0.3688	0.433209
	hsa-miR-330-5p	0.318263	0.1478	0.3688	0.433209
	hsa-miR-553	0.350136	0.163	0.3697	0.432151
	hsa-miR-718	0.286389	0.1333	0.37	0.431798
	hsa-miR-654-3p	0.326999	0.1526	0.3711	0.430509
	hsa-miR-320c	0.280015	0.1308	0.3714	0.430158
	hsa-miR-626	0.365247	0.1708	0.3722	0.429224
	hsa-miR-548h-5p	0.303389	0.142	0.3724	0.42899
	hsa-miR-499b-5p	0.299139	0.14	0.3727	0.428641
	hsa-miR-1321	0.365247	0.1713	0.3737	0.427477
	hsa-miR-548j	0.265376	0.1246	0.3738	0.427361
	hsa-miR-139-5p	0.306458	0.1453	0.3784	0.422049
	hsa-miR-636	0.269154	0.1278	0.3791	0.421246
	hsa-miR-1910	0.275057	0.1306	0.3794	0.420903
	hsa-miR-609	0.279778	0.1333	0.3808	0.419303
	hsa-miR-1288	0.355803	0.1696	0.3812	0.418847
	hsa-miR-210	0.299139	0.1428	0.3819	0.41805
	hsa-miR-1229	-0.278834	0.1333	0.3827	0.417142
	hsa-miR-146b-3p	0.261835	0.1253	0.3828	0.417028
	hsa-miR-583	0.353442	0.1691	0.3828	0.417028
	hsa-miR-548g-3p	0.338803	0.1625	0.3839	0.415782
	hsa-miR-599	0.281195	0.1351	0.3848	0.414765
	hsa-miR-513a-3p	0.32204	0.155	0.3856	0.413863
	hsa-miR-1278	0.331484	0.1597	0.3862	0.413188
	hsa-miR-548c-3p	0.308111	0.1486	0.3864	0.412963
	hsa-miR-1296	0.291583	0.1406	0.3868	0.412514
	hsa-miR-1183	0.475978	0.2297	0.387	0.412289
	hsa-miR-448	0.308111	0.1488	0.3872	0.412065
	hsa-miR-1224-5p	0.301264	0.1456	0.3877	0.411504
	hsa-miR-548e	0.287098	0.1388	0.3877	0.411504
	hsa-miR-181b-5p+hsa-miR-181d	0.287806	0.1394	0.3886	0.410497
	hsa-miR-622	0.325346	0.1576	0.3886	0.410497
	hsa-miR-611	0.222713	0.1081	0.3897	0.40927
	hsa-miR-376b	0.296542	0.1444	0.3909	0.407934
	hsa-miR-133a	0.291583	0.1421	0.3914	0.407379
	hsa-miR-1268b	0.312124	0.1524	0.3926	0.40605
	hsa-miR-374a-5p	0.411286	0.2011	0.393	0.405607
	hsa-miR-1207-3p	0.27789	0.1364	0.3946	0.403843
	hsa-miR-424-5p	0.324165	0.1599	0.3969	0.401319
	hsa-miR-2682-5p	0.355567	0.1756	0.3976	0.400554
	hsa-miR-1292	0.284737	0.1407	0.3978	0.400335
	hsa-miR-645	0.290167	0.1435	0.3982	0.399899
	hsa-miR-125b-5p	0.487546	0.2432	0.4024	0.395342
	hsa-miR-188-5p	0.499824	0.2496	0.4029	0.394803
	hsa-miR-410	0.302208	0.1511	0.4033	0.394372
	hsa-miR-196a-5p	0.25428	0.1273	0.404	0.393619
	hsa-miR-1225-3p	0.266321	0.1335	0.4046	0.392974
	hsa-miR-1909-3p	0.326999	0.1642	0.4053	0.392223
	hsa-miR-708-5p	0.28757	0.1447	0.4061	0.391367
	hsa-miR-2277-3p	0.332193	0.1679	0.4082	0.389127
	hsa-miR-1255a	0.312596	0.1582	0.4091	0.388171
	hsa-miR-208a	0.255696	0.1297	0.41	0.387216
	hsa-miR-374b-5p	0.4153	0.2107	0.4102	0.387004
	hsa-miR-532-3p	0.276001	0.1401	0.4102	0.387004
	hsa-miR-4451	0.313777	0.1594	0.4106	0.386581
	hsa-miR-4455	0.346359	0.1759	0.4107	0.386475
	hsa-miR-551b-3p	0.263724	0.1339	0.4109	0.386264
	hsa-miR-2054	0.31661	0.1609	0.4111	0.386053
	hsa-miR-764	0.299139	0.1524	0.4119	0.385208
	hsa-miR-592	0.290875	0.1482	0.412	0.385103
	hsa-miR-1269b	0.253335	0.1291	0.4121	0.384997
	hsa-miR-1286	0.405384	0.2066	0.4122	0.384892
	hsa-miR-146b-5p	0.23152	0.118	0.4122	0.384892
	hsa-miR-942	0.283556	0.145	0.4137	0.383314
	hsa-miR-3180-3p	0.319207	0.1634	0.4142	0.38279
	hsa-miR-133b	0.27789	0.1427	0.4159	0.381011
	hsa-miR-1299	0.283084	0.1455	0.4162	0.380698
	hsa-miR-422a	0.277181	0.1427	0.4168	0.380072
	hsa-miR-1206	0.261835	0.135	0.4177	0.379136
	hsa-miR-1262	0.29725	0.1534	0.4182	0.378616
	hsa-miR-500b	0.240822	0.1245	0.4189	0.37789
	hsa-miR-423-5p	0.348247	0.1801	0.4191	0.377682
	hsa-miR-3928	0.275529	0.1425	0.4192	0.377579
	hsa-miR-516a-5p	0.267029	0.1385	0.4205	0.376234
	hsa-miR-564	0.267501	0.1389	0.4209	0.375821
	hsa-miR-590-5p	0.346359	0.18	0.4214	0.375305
	hsa-miR-657	0.266557	0.1386	0.4216	0.375099
	hsa-miR-342-5p	0.219785	0.1145	0.4224	0.374276
	hsa-miR-1287	0.33597	0.1751	0.4226	0.374071
	hsa-miR-603	0.297486	0.155	0.4226	0.374071
	hsa-miR-585	0.280015	0.1461	0.4231	0.373557
	hsa-miR-593-3p	0.275293	0.1443	0.4253	0.371305
	hsa-miR-507	0.313305	0.1643	0.4254	0.371203
	hsa-miR-509-5p	0.278362	0.146	0.4257	0.370896
	hsa-miR-421	0.304333	0.1598	0.4259	0.370692
	hsa-miR-924	0.302916	0.159	0.426	0.37059
	hsa-miR-297	0.417897	0.2197	0.4266	0.369979
	hsa-miR-548ah-5p	0.343289	0.1805	0.4267	0.369877
	hsa-miR-877-5p	0.287098	0.1511	0.4272	0.369369
	hsa-miR-10b-5p	0.302916	0.1596	0.4275	0.369064
	hsa-miR-762	0.328887	0.1732	0.4275	0.369064
	hsa-miR-186-5p	0.292528	0.1541	0.4277	0.368861
	hsa-miR-300	0.273168	0.145	0.431	0.365523
	hsa-miR-489	0.340456	0.1812	0.4322	0.364315
	hsa-miR-140-3p	-0.271987	0.1448	0.4325	0.364014
[truncated: 2,796 more rows]
